# Supplementary material for: Identifying specific TLS-associated genes as potential biomarkers for predicting prognosis and evaluating the efficacy of immunotherapy in soft tissue sarcoma
Source: Front Immunol. 2024 Apr 24;15:1372692. doi: 10.3389/fimmu.2024.1372692 (PMC11076739; doi:10.3389/fimmu.2024.1372692)
Supplement: Supplementary file 2 [file Table_1.xlsx]

## Sheet: clinical_baseline
id	TLS_subtype	age	gender	race	histological	vital_status	tumor_status	residual_tumor
TCGA-DX-A7EO-01A	TLS_L	<50	Female	White	Other	Alive	Tumor free	R0
TCGA-SI-AA8C-01A	TLS_L	<50	Female	White	Other	Alive	With tumor	R1
TCGA-Z4-A8JB-01A	TLS_L	<50	Female	White	Other	Alive	Tumor free	R0
TCGA-X6-A8C7-01A	TLS_L	<50	Female	White	Other	Alive	Tumor free	R0
TCGA-DX-AB3C-01A	TLS_L	<50	Male	White	Other	Alive	With tumor	R0
TCGA-DX-AB3B-01A	TLS_L	<50	Female	White	Other	Alive	Tumor free	R0
TCGA-MJ-A850-01A	TLS_L	<50	Male	White	Other	Alive	Tumor free	RX
TCGA-SI-A71O-01A	TLS_L	<50	Male	White	Other	Dead	With tumor	RX
TCGA-DX-A6YT-01A	TLS_L	<50	Female	White	Myxofibrosarcoma	Alive	Tumor free	R0
TCGA-FX-A8OO-01A	TLS_L	<50	Female	White	Other	Dead	Tumor free	R0
TCGA-QQ-A8VH-01A	TLS_L	<50	Female	White	Other	Dead	With tumor	RX
TCGA-3B-A9I0-01A	TLS_H	<50	Male	White	LMS	Alive	With tumor	R0
TCGA-SI-A71Q-01A	TLS_L	<50	Female	Other	Other	Alive	Tumor free	R0
TCGA-DX-A6BH-01A	TLS_H	<50	Male	White	Dedifferentiated liposarcoma	Alive	With tumor	R1
TCGA-IE-A4EH-01A	TLS_L	<50	Female	White	LMS	Alive	Tumor free	R0
TCGA-Z4-AAPF-01A	TLS_L	<50	Female	White	Other	Alive	Tumor free	R0
TCGA-DX-AB2L-01A	TLS_H	<50	Male	White	Myxofibrosarcoma	Alive	Tumor free	R1
TCGA-DX-AB2G-01A	TLS_H	<50	Male	White	Dedifferentiated liposarcoma	Alive	Tumor free	R0
TCGA-MO-A47P-01A	TLS_L	<50	Female	Other	Dedifferentiated liposarcoma	Alive	Tumor free	R0
TCGA-Z4-A9VC-01A	TLS_L	<50	Male	White	Dedifferentiated liposarcoma	Alive	Tumor free	R0
TCGA-DX-A3UC-01A	TLS_L	<50	Female	White	LMS	Alive	With tumor	R0
TCGA-3B-A9HR-01A	TLS_L	<50	Female	Other	LMS	Dead	With tumor	R0
TCGA-WK-A8XT-01A	TLS_L	<50	Female	White	Other	Dead	With tumor	R0
TCGA-DX-A23T-01A	TLS_H	<50	Female	White	Dedifferentiated liposarcoma	Dead	With tumor	R1
TCGA-N1-A6IA-01A	TLS_L	<50	Female	Other	LMS	Dead	With tumor	RX
TCGA-KD-A5QU-01A	TLS_L	<50	Female	White	LMS	Dead	With tumor	R0
TCGA-DX-A48R-01A	TLS_L	<50	Male	White	LMS	Alive	With tumor	R1
TCGA-QQ-A5V2-01A	TLS_H	<50	Male	White	UPS	Alive	[Unknown]	R1
TCGA-K1-A3PO-01A	TLS_H	<50	Male	White	LMS	Alive	Tumor free	R0
TCGA-IE-A3OV-01A	TLS_H	<50	Male	White	LMS	Dead	With tumor	R0
TCGA-JV-A75J-01A	TLS_L	<50	Female	White	LMS	Dead	With tumor	R2
TCGA-DX-A3U8-01A	TLS_H	<50	Male	Other	LMS	Dead	With tumor	R0
TCGA-DX-A3LW-01A	TLS_L	<50	Male	White	Dedifferentiated liposarcoma	Alive	With tumor	R1
TCGA-IS-A3K8-01A	TLS_L	<50	Female	White	LMS	Alive	Tumor free	R0
TCGA-SG-A6Z7-01A	TLS_L	<50	Female	White	Dedifferentiated liposarcoma	Dead	Tumor free	RX
TCGA-DX-A48J-01A	TLS_L	<50	Male	Other	LMS	Dead	With tumor	R0
TCGA-DX-A6B9-01A	TLS_L	<50	Female	Other	LMS	Alive	Tumor free	R0
TCGA-HB-A3L4-01A	TLS_L	<50	Female	White	LMS	Dead	With tumor	R0
TCGA-DX-A3UA-01A	TLS_L	<50	Female	White	LMS	Dead	[Unknown]	R0
TCGA-DX-A48N-01A	TLS_L	<50	Male	White	Dedifferentiated liposarcoma	Alive	Tumor free	R1
TCGA-SG-A6Z4-01A	TLS_L	<50	Male	White	UPS	Alive	With tumor	R1
TCGA-IW-A3M4-01A	TLS_L	<50	Female	White	LMS	Alive	Tumor free	R0
TCGA-3B-A9HV-01A	TLS_L	<50	Female	White	LMS	Dead	With tumor	RX
TCGA-K1-A6RT-01A	TLS_H	<50	Male	White	LMS	Alive	With tumor	R0
TCGA-VT-A80J-01A	TLS_H	<50	Female	White	UPS	Alive	Tumor free	R0
TCGA-X2-A95T-01A	TLS_L	<50	Female	White	LMS	Alive	Tumor free	R0
TCGA-FX-A76Y-01A	TLS_L	<50	Female	White	LMS	Alive	Tumor free	R0
TCGA-3B-A9HY-01A	TLS_H	<50	Male	White	LMS	Alive	Tumor free	R0
TCGA-MB-A8JK-01A	TLS_H	<50	Male	White	UPS	Alive	Tumor free	RX
TCGA-DX-A48L-01A	TLS_L	<50	Female	White	LMS	Dead	With tumor	R0
TCGA-WK-A8Y0-01A	TLS_H	<50	Female	White	UPS	Dead	With tumor	R0
TCGA-UE-A6QT-01A	TLS_H	51-70	Female	Other	UPS	Alive	Tumor free	R0
TCGA-DX-A7ES-01A	TLS_H	51-70	Female	White	Dedifferentiated liposarcoma	Alive	Tumor free	R0
TCGA-DX-A6YU-01A	TLS_H	51-70	Female	White	Myxofibrosarcoma	Alive	Tumor free	R0
TCGA-SI-A71P-01A	TLS_H	51-70	Male	White	Other	Alive	Tumor free	RX
TCGA-DX-A240-01A	TLS_L	51-70	Male	White	Dedifferentiated liposarcoma	Alive	Tumor free	R0
TCGA-DX-AB32-01A	TLS_H	51-70	Male	White	Myxofibrosarcoma	Alive	Tumor free	R0
TCGA-DX-A6BG-01A	TLS_H	51-70	Male	White	Dedifferentiated liposarcoma	Alive	With tumor	R0
TCGA-QQ-A5VD-01A	TLS_H	51-70	Male	White	LMS	Alive	Tumor free	R0
TCGA-DX-A3U5-01A	TLS_H	51-70	Male	White	Dedifferentiated liposarcoma	Alive	Tumor free	R1
TCGA-X9-A971-01A	TLS_L	51-70	Female	White	LMS	Alive	With tumor	R0
TCGA-DX-A8BX-01A	TLS_L	51-70	Male	White	UPS	Dead	With tumor	R0
TCGA-QQ-A8VG-01A	TLS_H	51-70	Male	White	Other	Dead	With tumor	RX
TCGA-RN-AAAQ-01A	TLS_L	51-70	Male	White	Other	Alive	With tumor	RX
TCGA-QC-AA9N-01A	TLS_L	51-70	Female	Other	UPS	Alive	Tumor free	RX
TCGA-MB-A8JL-01A	TLS_L	51-70	Female	White	LMS	Alive	Tumor free	R0
TCGA-DX-AB2S-01A	TLS_H	51-70	Female	White	Myxofibrosarcoma	Alive	Tumor free	R0
TCGA-3B-A9HT-01A	TLS_H	51-70	Male	White	LMS	Alive	Tumor free	R0
TCGA-FX-A3NK-01A	TLS_H	51-70	Male	White	Dedifferentiated liposarcoma	Alive	Tumor free	R0
TCGA-DX-A2J1-01A	TLS_H	51-70	Male	White	Dedifferentiated liposarcoma	Alive	Tumor free	R1
TCGA-3B-A9HU-01A	TLS_H	51-70	Female	Other	LMS	Alive	With tumor	R0
TCGA-DX-A7EN-01A	TLS_L	51-70	Female	White	LMS	Alive	With tumor	R0
TCGA-DX-AB30-01A	TLS_L	51-70	Female	White	Myxofibrosarcoma	Dead	With tumor	R0
TCGA-DX-A6BA-01A	TLS_L	51-70	Female	White	LMS	Alive	With tumor	R0
TCGA-WK-A8XY-01A	TLS_L	51-70	Female	White	LMS	Dead	With tumor	R1
TCGA-QQ-A5VB-01A	TLS_H	51-70	Female	White	LMS	Dead	With tumor	R1
TCGA-IE-A4EK-01A	TLS_L	51-70	Male	White	LMS	Alive	[Unknown]	R1
TCGA-DX-AB2T-01A	TLS_H	51-70	Female	Other	Myxofibrosarcoma	Alive	Tumor free	R0
TCGA-DX-A48P-01A	TLS_H	51-70	Female	White	LMS	Alive	Tumor free	R0
TCGA-DX-A3UB-01A	TLS_L	51-70	Male	White	LMS	Alive	Tumor free	R0
TCGA-FX-A3NJ-01A	TLS_H	51-70	Male	White	LMS	Alive	Tumor free	R0
TCGA-DX-A23R-01A	TLS_L	51-70	Female	White	Dedifferentiated liposarcoma	Alive	Tumor free	R1
TCGA-DX-A6B7-01A	TLS_L	51-70	Male	White	LMS	Alive	Tumor free	R0
TCGA-MJ-A68J-01A	TLS_H	51-70	Female	Other	Myxofibrosarcoma	Alive	With tumor	R1
TCGA-IS-A3K6-01A	TLS_L	51-70	Female	White	LMS	Dead	With tumor	R2
TCGA-KD-A5QS-01A	TLS_L	51-70	Female	White	LMS	Dead	With tumor	RX
TCGA-X9-A973-01A	TLS_L	51-70	Male	White	UPS	Alive	With tumor	R0
TCGA-X6-A8C6-01A	TLS_H	51-70	Male	White	Myxofibrosarcoma	Dead	With tumor	R1
TCGA-DX-A7EL-01A	TLS_H	51-70	Female	White	LMS	Alive	Tumor free	R0
TCGA-3B-A9I1-01A	TLS_L	51-70	Female	Other	LMS	Dead	With tumor	RX
TCGA-WK-A8XZ-01A	TLS_L	51-70	Female	White	LMS	Dead	With tumor	R0
TCGA-FX-A48G-01A	TLS_H	51-70	Female	White	LMS	Dead	With tumor	RX
TCGA-DX-A3UD-01A	TLS_L	51-70	Male	White	LMS	Alive	With tumor	R0
TCGA-X6-A8C2-01A	TLS_L	51-70	Male	White	UPS	Alive	With tumor	R1
TCGA-QQ-A8VD-01A	TLS_L	51-70	Male	White	Other	Alive	With tumor	RX
TCGA-MJ-A68H-01A	TLS_L	51-70	Female	Other	LMS	Alive	Tumor free	R0
TCGA-PT-A8TR-01A	TLS_L	51-70	Female	White	LMS	Alive	Tumor free	R1
TCGA-DX-A48U-01A	TLS_L	51-70	Male	White	LMS	Alive	Tumor free	R0
TCGA-3B-A9HP-01A	TLS_H	51-70	Female	White	LMS	Dead	With tumor	R1
TCGA-DX-A23V-01A	TLS_H	51-70	Female	White	Dedifferentiated liposarcoma	Dead	With tumor	R1
TCGA-DX-A8BV-01A	TLS_H	51-70	Male	White	Myxofibrosarcoma	Dead	With tumor	R0
TCGA-WK-A8XQ-01A	TLS_L	51-70	Male	White	Dedifferentiated liposarcoma	Dead	With tumor	R2
TCGA-HS-A5N9-01A	TLS_L	51-70	Female	Other	LMS	Alive	Tumor free	R0
TCGA-WK-A8XS-01A	TLS_L	51-70	Female	White	LMS	Alive	Tumor free	R0
TCGA-HB-A43Z-01A	TLS_L	51-70	Female	White	LMS	Alive	With tumor	R0
TCGA-HB-A5W3-01A	TLS_L	51-70	Female	White	LMS	Dead	With tumor	R0
TCGA-X6-A7WB-01A	TLS_L	51-70	Female	White	LMS	Dead	With tumor	R1
TCGA-DX-A8BU-01A	TLS_L	51-70	Male	White	UPS	Dead	With tumor	R1
TCGA-DX-A1L0-01A	TLS_L	51-70	Male	White	Dedifferentiated liposarcoma	Dead	With tumor	R1
TCGA-IW-A3M6-01A	TLS_H	51-70	Female	Other	LMS	Alive	Tumor free	R0
TCGA-X6-A8C3-01A	TLS_H	51-70	Female	Other	Myxofibrosarcoma	Alive	Tumor free	R1
TCGA-DX-A6YZ-01A	TLS_H	51-70	Male	White	Myxofibrosarcoma	Alive	Tumor free	R0
TCGA-DX-A8BL-01A	TLS_H	51-70	Male	White	UPS	Alive	Tumor free	R0
TCGA-PC-A5DO-01A	TLS_L	51-70	Female	White	LMS	Dead	With tumor	R1
TCGA-WP-A9GB-01A	TLS_L	51-70	Female	White	LMS	Dead	With tumor	RX
TCGA-DX-A3M2-01A	TLS_H	51-70	Male	White	Dedifferentiated liposarcoma	Alive	With tumor	R1
TCGA-JV-A5VE-01A	TLS_H	51-70	Female	Other	LMS	Alive	Tumor free	R0
TCGA-MB-A5Y8-01A	TLS_L	51-70	Female	White	UPS	Alive	Tumor free	R0
TCGA-DX-A2IZ-01A	TLS_L	51-70	Male	White	Dedifferentiated liposarcoma	Alive	Tumor free	R0
TCGA-DX-A2J4-01A	TLS_H	51-70	Male	White	Dedifferentiated liposarcoma	Alive	Tumor free	R0
TCGA-DX-A8BM-01A	TLS_H	51-70	Male	White	UPS	Alive	Tumor free	R0
TCGA-DX-A3LU-01A	TLS_H	51-70	Male	White	Dedifferentiated liposarcoma	Alive	Tumor free	R1
TCGA-DX-A1L3-01A	TLS_H	51-70	Female	White	Dedifferentiated liposarcoma	Dead	With tumor	R1
TCGA-QQ-A5VA-01A	TLS_H	51-70	Female	White	Dedifferentiated liposarcoma	Dead	With tumor	RX
TCGA-DX-AB2E-01A	TLS_H	51-70	Male	White	Myxofibrosarcoma	Alive	With tumor	R0
TCGA-DX-A1L4-01A	TLS_H	51-70	Male	White	Dedifferentiated liposarcoma	Alive	With tumor	R0
TCGA-DX-A1L1-01A	TLS_H	51-70	Male	White	Dedifferentiated liposarcoma	Dead	With tumor	R0
TCGA-3B-A9HS-01A	TLS_H	51-70	Male	White	LMS	Dead	With tumor	R0
TCGA-FX-A2QS-01A	TLS_L	51-70	Female	White	Dedifferentiated liposarcoma	Alive	Tumor free	R0
TCGA-DX-A8BK-01A	TLS_H	51-70	Female	White	UPS	Alive	Tumor free	R0
TCGA-DX-A7EM-01A	TLS_H	51-70	Male	White	LMS	Alive	Tumor free	R0
TCGA-DX-A6YS-01A	TLS_L	51-70	Male	White	Myxofibrosarcoma	Alive	Tumor free	R0
TCGA-DX-A2J0-01A	TLS_H	51-70	Male	White	Dedifferentiated liposarcoma	Dead	With tumor	R1
TCGA-DX-AB2W-01A	TLS_H	51-70	Female	White	UPS	Alive	Tumor free	R0
TCGA-RN-A68Q-01A	TLS_H	51-70	Female	White	Other	Alive	Tumor free	RX
TCGA-3B-A9I3-01A	TLS_H	51-70	Male	White	LMS	Alive	Tumor free	R1
TCGA-K1-A42X-01A	TLS_L	51-70	Female	White	LMS	Alive	With tumor	R0
TCGA-DX-A3LT-01A	TLS_H	51-70	Male	White	Dedifferentiated liposarcoma	Alive	With tumor	R0
TCGA-X6-A8C5-01A	TLS_H	51-70	Female	Other	LMS	Alive	Tumor free	R0
TCGA-IS-A3K7-01A	TLS_H	51-70	Female	White	LMS	Alive	Tumor free	R0
TCGA-QQ-A5VC-01A	TLS_L	51-70	Female	White	LMS	Alive	Tumor free	R0
TCGA-DX-A48O-01A	TLS_L	51-70	Female	White	LMS	Alive	Tumor free	R0
TCGA-DX-A8BR-01A	TLS_H	51-70	Female	White	UPS	Alive	Tumor free	R0
TCGA-DX-A8BT-01A	TLS_H	51-70	Female	White	UPS	Alive	Tumor free	R1
TCGA-MB-A5YA-01A	TLS_H	51-70	Male	White	LMS	Alive	Tumor free	R0
TCGA-PC-A5DK-01A	TLS_H	51-70	Male	White	LMS	Alive	Tumor free	R0
TCGA-DX-A8BQ-01A	TLS_H	51-70	Male	White	UPS	Alive	Tumor free	R0
TCGA-X6-A7WD-01A	TLS_L	51-70	Female	White	LMS	Alive	With tumor	R0
TCGA-DX-A3U6-01A	TLS_H	51-70	Female	White	Dedifferentiated liposarcoma	Dead	With tumor	R0
TCGA-K1-A3PN-02A	TLS_L	51-70	Female	White	LMS	Alive	Tumor free	R0
TCGA-Z4-AAPG-01A	TLS_L	51-70	Female	White	UPS	Alive	Tumor free	R0
TCGA-DX-AB2Q-01A	TLS_L	51-70	Female	White	UPS	Alive	Tumor free	R0
TCGA-IE-A6BZ-01A	TLS_L	51-70	Female	White	UPS	Alive	Tumor free	R0
TCGA-FX-A3RE-01A	TLS_L	51-70	Female	White	LMS	Alive	Tumor free	RX
TCGA-DX-A48K-01A	TLS_H	51-70	Male	White	LMS	Alive	Tumor free	R0
TCGA-HS-A5NA-01A	TLS_L	51-70	Female	Other	LMS	Alive	With tumor	RX
TCGA-K1-A42W-01A	TLS_L	51-70	Female	White	LMS	Alive	With tumor	R0
TCGA-DX-A3UF-01A	TLS_H	51-70	Female	White	LMS	Dead	With tumor	R1
TCGA-DX-AB35-01A	TLS_H	51-70	Male	White	Dedifferentiated liposarcoma	Alive	With tumor	R0
TCGA-3B-A9HQ-01A	TLS_H	51-70	Female	White	LMS	Alive	[Unknown]	R0
TCGA-DX-A3LY-01B	TLS_H	51-70	Male	White	Dedifferentiated liposarcoma	Alive	Tumor free	R0
TCGA-DX-A3UE-01A	TLS_L	51-70	Female	White	LMS	Dead	With tumor	R0
TCGA-WK-A8XO-01A	TLS_H	51-70	Female	White	Dedifferentiated liposarcoma	Dead	With tumor	R0
TCGA-K1-A6RU-01A	TLS_H	51-70	Female	White	Myxofibrosarcoma	Dead	With tumor	R1
TCGA-3R-A8YX-01A	TLS_L	51-70	Male	Other	Dedifferentiated liposarcoma	Dead	With tumor	R2
TCGA-VT-A80G-01A	TLS_H	51-70	Male	White	UPS	Alive	With tumor	R0
TCGA-DX-A1KY-01A	TLS_L	51-70	Male	White	Dedifferentiated liposarcoma	Dead	With tumor	R1
TCGA-3B-A9HZ-01A	TLS_H	51-70	Male	White	LMS	Alive	With tumor	R1
TCGA-DX-A1KZ-01A	TLS_H	51-70	Male	White	Dedifferentiated liposarcoma	Alive	With tumor	R1
TCGA-DX-A1KW-01A	TLS_L	51-70	Male	White	Dedifferentiated liposarcoma	Dead	[Unknown]	R1
TCGA-PC-A5DL-01A	TLS_H	51-70	Male	White	LMS	Dead	[Unknown]	RX
TCGA-HS-A5N7-01A	TLS_H	51-70	Female	Other	LMS	Alive	Tumor free	R0
TCGA-DX-A1KX-01A	TLS_H	51-70	Female	White	Dedifferentiated liposarcoma	Alive	Tumor free	R0
TCGA-IE-A4EI-01A	TLS_L	51-70	Female	White	LMS	Alive	Tumor free	R0
TCGA-DX-A8BO-01A	TLS_H	51-70	Female	White	UPS	Alive	Tumor free	R1
TCGA-3B-A9HL-01A	TLS_L	51-70	Male	White	Dedifferentiated liposarcoma	Dead	Tumor free	R1
TCGA-DX-A3U7-01A	TLS_L	51-70	Male	White	LMS	Dead	With tumor	R0
TCGA-K1-A6RV-01A	TLS_L	51-70	Male	White	LMS	Alive	With tumor	R1
TCGA-DX-A8BS-01A	TLS_L	51-70	Female	Other	UPS	Dead	Tumor free	R0
TCGA-QQ-A8VB-01A	TLS_L	51-70	Female	White	Other	Alive	Tumor free	RX
TCGA-QC-A6FX-01A	TLS_H	51-70	Male	White	UPS	Alive	Tumor free	R0
TCGA-3B-A9HJ-01A	TLS_H	51-70	Male	White	Dedifferentiated liposarcoma	Alive	Tumor free	RX
TCGA-DX-A6YX-01A	TLS_L	51-70	Female	Other	Myxofibrosarcoma	Dead	With tumor	R0
TCGA-3B-A9HI-01A	TLS_H	51-70	Male	White	Dedifferentiated liposarcoma	Alive	With tumor	R1
TCGA-KD-A5QT-01A	TLS_L	51-70	Female	Other	LMS	Alive	Tumor free	R0
TCGA-DX-A7ER-01A	TLS_L	51-70	Male	White	Other	Dead	Tumor free	R0
TCGA-HS-A5N8-01A	TLS_L	51-70	Female	Other	LMS	Dead	With tumor	R2
TCGA-JV-A5VF-01A	TLS_L	51-70	Female	Other	LMS	Dead	With tumor	R2
TCGA-3B-A9HX-01A	TLS_H	51-70	Female	White	LMS	Alive	Tumor free	R0
TCGA-QQ-A8VF-01A	TLS_H	51-70	Male	White	LMS	Alive	Tumor free	RX
TCGA-IF-A3RQ-01A	TLS_L	51-70	Female	White	Dedifferentiated liposarcoma	Dead	With tumor	R0
TCGA-X6-A8C4-01A	TLS_L	51-70	Female	White	UPS	Dead	With tumor	R1
TCGA-WK-A8XX-01A	TLS_H	51-70	Male	White	LMS	Dead	With tumor	R0
TCGA-KF-A41W-01A	TLS_H	>70	Female	White	LMS	Alive	Tumor free	RX
TCGA-DX-A7ET-01A	TLS_H	>70	Male	Other	UPS	Alive	Tumor free	R0
TCGA-VT-AB3D-01A	TLS_H	>70	Male	White	UPS	Alive	Tumor free	R0
TCGA-DX-AB2J-01A	TLS_L	>70	Female	White	UPS	Dead	With tumor	R1
TCGA-LI-A9QH-01A	TLS_L	>70	Female	White	UPS	Dead	Tumor free	R2
TCGA-DX-AATS-01A	TLS_L	>70	Male	White	UPS	Dead	Tumor free	R1
TCGA-PC-A5DP-01A	TLS_L	>70	Female	White	LMS	Dead	With tumor	R1
TCGA-DX-A7EQ-01A	TLS_L	>70	Male	White	Other	Dead	With tumor	R0
TCGA-DX-AB37-01A	TLS_H	>70	Female	White	Dedifferentiated liposarcoma	Dead	[Unknown]	R0
TCGA-PC-A5DM-01A	TLS_L	>70	Male	White	LMS	Dead	[Unknown]	R1
TCGA-IS-A3KA-01A	TLS_H	>70	Female	White	LMS	Dead	With tumor	R0
TCGA-DX-AB2X-01A	TLS_L	>70	Female	White	UPS	Dead	With tumor	R0
TCGA-X6-A7WC-01A	TLS_H	>70	Male	White	LMS	Alive	Tumor free	R0
TCGA-DX-A6YV-01A	TLS_L	>70	Male	White	Myxofibrosarcoma	Dead	With tumor	R0
TCGA-DX-A23Z-01A	TLS_H	>70	Male	White	Dedifferentiated liposarcoma	Dead	With tumor	R1
TCGA-DX-A6BB-01A	TLS_L	>70	Male	White	LMS	Alive	With tumor	R1
TCGA-LI-A67I-01A	TLS_L	>70	Female	White	Myxofibrosarcoma	Alive	Tumor free	RX
TCGA-DX-A6YR-01A	TLS_L	>70	Male	White	Myxofibrosarcoma	Alive	Tumor free	R0
TCGA-3B-A9HO-01A	TLS_H	>70	Male	White	Dedifferentiated liposarcoma	Alive	Tumor free	R1
TCGA-QC-A7B5-01A	TLS_H	>70	Male	White	UPS	Alive	Tumor free	RX
TCGA-MO-A47R-01A	TLS_L	>70	Female	Other	LMS	Dead	With tumor	R0
TCGA-HB-A3YV-01A	TLS_L	>70	Male	White	UPS	Dead	With tumor	R1
TCGA-DX-AB2F-01A	TLS_H	>70	Female	White	Dedifferentiated liposarcoma	Alive	Tumor free	R0
TCGA-DX-A8BJ-01A	TLS_H	>70	Male	White	UPS	Dead	Tumor free	R0
TCGA-IW-A3M5-01A	TLS_L	>70	Female	White	LMS	Dead	With tumor	R0
TCGA-QQ-A5V9-01A	TLS_H	>70	Male	White	UPS	Dead	With tumor	R0
TCGA-PC-A5DN-01A	TLS_H	>70	Female	White	LMS	Dead	Tumor free	R1
TCGA-DX-A6BE-01A	TLS_H	>70	Male	White	Dedifferentiated liposarcoma	Alive	Tumor free	R0
TCGA-HB-A2OT-01A	TLS_H	>70	Female	Other	UPS	Alive	Tumor free	R0
TCGA-DX-AB2O-01A	TLS_H	>70	Female	White	UPS	Alive	Tumor free	R0
TCGA-DX-A6Z0-01A	TLS_H	>70	Female	White	Myxofibrosarcoma	Dead	Tumor free	R1
TCGA-DX-A8BN-01A	TLS_L	>70	Female	White	UPS	Alive	Tumor free	R1
TCGA-SG-A849-01A	TLS_H	>70	Male	White	UPS	Alive	Tumor free	R1
TCGA-DX-A8BZ-01A	TLS_H	>70	Female	Other	LMS	Dead	With tumor	R0
TCGA-DX-A3LS-01A	TLS_H	>70	Female	White	Dedifferentiated liposarcoma	Dead	With tumor	R1
TCGA-DX-A7EI-01A	TLS_L	>70	Female	White	Dedifferentiated liposarcoma	Dead	With tumor	R1
TCGA-DX-A1L2-01A	TLS_H	>70	Male	White	Dedifferentiated liposarcoma	Alive	With tumor	R0
TCGA-DX-A7EU-01A	TLS_H	>70	Female	White	Myxofibrosarcoma	Alive	Tumor free	R0
TCGA-DX-AB2P-01A	TLS_H	>70	Male	White	UPS	Dead	With tumor	R0
TCGA-DX-A3M1-01A	TLS_H	>70	Male	White	Dedifferentiated liposarcoma	Alive	With tumor	R2
TCGA-DX-AB2H-01A	TLS_L	>70	Female	White	Dedifferentiated liposarcoma	Alive	Tumor free	R0
TCGA-SI-AA8B-01A	TLS_L	>70	Female	White	UPS	Dead	With tumor	R1
TCGA-DX-A6B8-01A	TLS_L	>70	Male	White	LMS	Dead	With tumor	R0
TCGA-IF-A4AJ-01A	TLS_H	>70	Male	White	LMS	Dead	With tumor	R0
TCGA-DX-AB3A-01A	TLS_H	>70	Male	White	Dedifferentiated liposarcoma	Dead	With tumor	R0
TCGA-DX-A23Y-01A	TLS_H	>70	Male	White	Dedifferentiated liposarcoma	Dead	With tumor	R1
TCGA-DX-AB2V-01A	TLS_H	>70	Male	White	Myxofibrosarcoma	Alive	Tumor free	R0
TCGA-DX-A23U-01A	TLS_H	>70	Male	White	Dedifferentiated liposarcoma	Dead	With tumor	R1
TCGA-IF-A4AK-01A	TLS_L	>70	Female	White	LMS	Alive	Tumor free	R0
TCGA-DX-A6Z2-01A	TLS_H	>70	Female	White	LMS	Alive	With tumor	R0
TCGA-DX-A6BF-01A	TLS_H	>70	Female	White	Dedifferentiated liposarcoma	Alive	With tumor	R1
TCGA-DX-A1KU-01A	TLS_H	>70	Male	White	Dedifferentiated liposarcoma	Dead	With tumor	R2
TCGA-DX-A8BG-01A	TLS_H	>70	Female	White	Myxofibrosarcoma	Alive	Tumor free	R0
TCGA-IE-A4EJ-01A	TLS_H	>70	Female	White	UPS	Alive	Tumor free	R1
TCGA-DX-A3U9-01A	TLS_L	>70	Male	White	LMS	Dead	With tumor	R1
TCGA-DX-A8BP-01A	TLS_H	>70	Male	White	UPS	Alive	With tumor	R1
TCGA-DX-AB36-01A	TLS_L	>70	Male	White	Dedifferentiated liposarcoma	Dead	[Unknown]	R1
TCGA-DX-A6YQ-01A	TLS_H	>70	Female	Other	Myxofibrosarcoma	Dead	Tumor free	R0
TCGA-DX-A8BH-01A	TLS_H	>70	Male	White	UPS	Dead	With tumor	R0
TCGA-DX-AB2Z-01A	TLS_H	>70	Female	White	UPS	Alive	Tumor free	R0
TCGA-FX-A3TO-01A	TLS_L	>70	Male	White	UPS	Alive	Tumor free	R1
TCGA-DX-A7EF-01A	TLS_L	>70	Female	White	UPS	Dead	With tumor	R0
TCGA-X6-A7W8-01A	TLS_H	>70	Male	White	Myxofibrosarcoma	Dead	With tumor	R1

## Sheet: 4_TLS_score
id	Hallmark_gene	9_gene	12_gene	Total_gene
TCGA-X6-A8C5-01A	0.615677	0.485281	0.711728	0.621812
TCGA-DX-A8BG-01A	0.777177	0.547219	0.950824	0.777078
TCGA-DX-A7ET-01A	0.668043	0.652585	0.9239	0.760313
TCGA-X9-A973-01A	0.460813	0.499115	0.471629	0.493912
TCGA-DX-A48N-01A	0.266456	0.416827	0.330166	0.389169
TCGA-IE-A4EJ-01A	0.634727	0.377085	0.78739	0.625151
TCGA-DX-A6YQ-01A	0.511769	0.315792	0.829243	0.590848
TCGA-K1-A3PN-02A	0.56057	0.258215	0.568045	0.487939
TCGA-QQ-A5VA-01A	0.87555	0.592623	0.881974	0.774788
TCGA-DX-A240-01A	0.346714	0.330053	0.383368	0.383323
TCGA-IW-A3M6-01A	0.582381	0.378447	0.682711	0.560653
TCGA-DX-AB35-01A	0.44181	0.494947	0.671474	0.56062
TCGA-VT-A80J-01A	0.735776	0.447352	0.957286	0.731356
TCGA-SG-A849-01A	0.746411	0.551209	0.949738	0.756961
TCGA-DX-A23U-01A	0.536798	0.321216	0.683136	0.544611
TCGA-DX-A1L0-01A	0.440694	0.443835	0.671335	0.531225
TCGA-FX-A3NK-01A	0.66502	0.48883	0.732976	0.617209
TCGA-X6-A8C7-01A	0.219612	0.300099	0.139085	0.216067
TCGA-QQ-A5VC-01A	0.419496	0.264358	0.601509	0.461385
TCGA-QQ-A5VB-01A	0.630792	0.416577	0.819856	0.646957
TCGA-K1-A42X-01A	0.297296	0.285274	0.314055	0.327389
TCGA-K1-A3PO-01A	0.482415	0.678554	0.546553	0.610256
TCGA-SG-A6Z7-01A	0.287778	0.272365	0.261379	0.321607
TCGA-QQ-A8VG-01A	0.619188	0.515293	0.741556	0.632313
TCGA-DX-A23Z-01A	0.62283	0.434596	0.740923	0.592372
TCGA-DX-A6BF-01A	0.57443	0.536442	0.822014	0.665902
TCGA-DX-A8BV-01A	0.558211	0.506195	0.65047	0.590695
TCGA-DX-AB32-01A	0.887776	0.74585	0.97764	0.867711
TCGA-DX-A6YX-01A	0.398149	0.261769	0.630817	0.479805
TCGA-IE-A4EH-01A	0.343421	0.367701	0.428265	0.401569
TCGA-DX-A3LS-01A	0.638041	0.462691	0.752798	0.639651
TCGA-DX-A1KW-01A	0.353316	0.46234	0.535872	0.472584
TCGA-DX-A1L2-01A	0.406686	0.493731	0.66833	0.570566
TCGA-DX-A3UE-01A	0.399404	0.245752	0.415756	0.376616
TCGA-IS-A3K6-01A	0.501787	0.369367	0.712237	0.532767
TCGA-3B-A9HJ-01A	0.938751	0.830541	0.890498	0.872269
TCGA-MO-A47P-01A	0.460634	0.438648	0.540435	0.503319
TCGA-QC-AA9N-01A	0.448474	0.409201	0.510555	0.476635
TCGA-HB-A43Z-01A	0.529725	0.304191	0.492083	0.429546
TCGA-DX-A48P-01A	0.633076	0.393642	0.715839	0.585416
TCGA-DX-A8BS-01A	0.480134	0.340432	0.640795	0.522911
TCGA-3B-A9HR-01A	0.278124	0.216436	0.239178	0.286341
TCGA-FX-A2QS-01A	0.46563	0.318851	0.651556	0.498971
TCGA-HB-A3L4-01A	0.246112	0.291295	0.348672	0.315933
TCGA-MJ-A68H-01A	0.508833	0.336952	0.627847	0.491881
TCGA-DX-A2J0-01A	0.603806	0.471837	0.578775	0.542622
TCGA-PT-A8TR-01A	0.276396	0.319709	0.329078	0.323552
TCGA-DX-A6Z0-01A	0.616064	0.445913	0.798324	0.633913
TCGA-DX-A3UF-01A	0.52948	0.310727	0.720172	0.537525
TCGA-JV-A75J-01A	0.071944	0.145836	0.0136449	0.102947
TCGA-DX-A8BQ-01A	0.748042	0.676113	0.962452	0.808913
TCGA-IE-A3OV-01A	0.636564	0.485234	0.775605	0.653103
TCGA-DX-A23T-01A	0.807471	0.605765	0.831248	0.74931
TCGA-DX-A7EN-01A	0.25962	0.195026	0.382164	0.298482
TCGA-DX-A2J4-01A	0.813393	0.716922	0.864498	0.78599
TCGA-DX-AB3B-01A	0.396899	0.384985	0.347752	0.372972
TCGA-DX-A7ES-01A	0.833269	0.591535	0.934498	0.781652
TCGA-DX-AB2G-01A	0.529185	0.593511	0.716044	0.631369
TCGA-DX-AB2Q-01A	0.520256	0.270049	0.686974	0.497522
TCGA-VT-AB3D-01A	0.84871	0.741497	0.987262	0.863027
TCGA-DX-A8BX-01A	0.455535	0.43298	0.60957	0.535139
TCGA-QQ-A5V9-01A	0.520147	0.569727	0.714825	0.619335
TCGA-X9-A971-01A	0.384019	0.241495	0.437398	0.380194
TCGA-RN-AAAQ-01A	0.439468	0.449297	0.353926	0.446788
TCGA-DX-A8BL-01A	0.687538	0.598191	0.911365	0.73725
TCGA-DX-A48O-01A	0.522496	0.319968	0.631904	0.49948
TCGA-DX-A3LU-01A	0.743929	0.678161	0.935226	0.795175
TCGA-HB-A2OT-01A	0.53418	0.298177	0.684188	0.536868
TCGA-DX-A6BA-01A	0.533856	0.29549	0.56363	0.474377
TCGA-K1-A6RT-01A	0.917202	0.791951	0.97805	0.891821
TCGA-K1-A6RV-01A	0.466218	0.328542	0.526889	0.466582
TCGA-DX-A23R-01A	0.493418	0.311243	0.543041	0.471616
TCGA-PC-A5DP-01A	0.54232	0.196787	0.505559	0.416853
TCGA-QC-A7B5-01A	0.495778	0.475256	0.686475	0.573463
TCGA-QQ-A5V2-01A	0.531744	0.557103	0.600897	0.579677
TCGA-IE-A4EI-01A	0.285685	0.193334	0.319322	0.318586
TCGA-DX-A8BR-01A	0.501868	0.401134	0.750895	0.591289
TCGA-3B-A9HI-01A	0.776392	0.604166	0.900652	0.766729
TCGA-X6-A7WB-01A	0.358291	0.186849	0.414977	0.371551
TCGA-DX-A6BG-01A	0.660058	0.599379	0.855877	0.723005
TCGA-IS-A3K8-01A	0.595843	0.400033	0.532266	0.471312
TCGA-DX-A1L1-01A	0.75815	0.578715	0.89444	0.75598
TCGA-N1-A6IA-01A	0.517843	0.327976	0.592517	0.471216
TCGA-DX-AB2H-01A	0.425846	0.280816	0.295346	0.315922
TCGA-DX-A48U-01A	0.338759	0.257218	0.44918	0.385631
TCGA-DX-A2IZ-01A	0.306181	0.100982	0.252155	0.229923
TCGA-SI-A71Q-01A	0.221838	0.25773	0.236365	0.279808
TCGA-3B-A9I3-01A	0.560169	0.505451	0.657902	0.582243
TCGA-QQ-A8VB-01A	0.289837	0.308037	0.371806	0.356313
TCGA-DX-AB2P-01A	0.553785	0.445788	0.699826	0.576023
TCGA-PC-A5DO-01A	0.538928	0.328599	0.594378	0.521366
TCGA-HB-A5W3-01A	0.495167	0.376596	0.63525	0.510522
TCGA-QC-A6FX-01A	0.553467	0.432601	0.758824	0.606912
TCGA-DX-A6Z2-01A	0.687871	0.458987	0.781603	0.657927
TCGA-DX-A8BN-01A	0.275522	0.41451	0.445772	0.422892
TCGA-DX-A23V-01A	0.733647	0.465058	0.84126	0.689496
TCGA-DX-A7ER-01A	0.0600049	0.49417	0.0690548	0.244158
TCGA-DX-A6YU-01A	0.561019	0.485019	0.767141	0.640206
TCGA-DX-AB2E-01A	0.608121	0.412372	0.817065	0.637665
TCGA-HS-A5NA-01A	0.471029	0.341967	0.679927	0.517536
TCGA-X6-A8C3-01A	0.495619	0.353021	0.758745	0.570919
TCGA-DX-AB3A-01A	0.459126	0.511548	0.579882	0.540492
TCGA-3B-A9HY-01A	0.576307	0.443065	0.770688	0.613215
TCGA-DX-AB36-01A	0.459712	0.379083	0.622715	0.493201
TCGA-MO-A47R-01A	0.187928	0.331161	0.409852	0.350345
TCGA-K1-A42W-01A	0.554035	0.331536	0.597126	0.505984
TCGA-DX-A3LY-01B	0.495046	0.462234	0.657454	0.568168
TCGA-WP-A9GB-01A	0.233342	0.290859	0.214392	0.259222
TCGA-DX-A8BM-01A	0.445582	0.449967	0.611421	0.545575
TCGA-KD-A5QU-01A	0.53186	0.282004	0.657062	0.503423
TCGA-DX-A3UB-01A	0.365361	0.612757	0.466423	0.487803
TCGA-KD-A5QS-01A	0.414397	0.395682	0.515988	0.472197
TCGA-FX-A3TO-01A	0.464603	0.438725	0.641943	0.534024
TCGA-IF-A4AK-01A	0.520923	0.28966	0.66044	0.512232
TCGA-UE-A6QT-01A	0.831525	0.658783	0.952144	0.829081
TCGA-DX-AB2T-01A	0.651422	0.48213	0.841414	0.67718
TCGA-KD-A5QT-01A	0.483755	0.238598	0.608326	0.454851
TCGA-3B-A9HZ-01A	0.71774	0.547568	0.844862	0.711621
TCGA-Z4-A9VC-01A	0.372209	0.506642	0.391224	0.450931
TCGA-DX-A48L-01A	0.522425	0.276293	0.585006	0.469248
TCGA-DX-A8BU-01A	0.534091	0.400985	0.485411	0.47593
TCGA-X6-A7W8-01A	0.595848	0.544637	0.874501	0.68829
TCGA-WK-A8XT-01A	0.142873	0.30772	0.0358648	0.166358
TCGA-DX-A8BH-01A	0.615354	0.499629	0.891258	0.678774
TCGA-IW-A3M5-01A	0.390127	0.418189	0.55974	0.470788
TCGA-3B-A9I0-01A	0.705352	0.534521	0.837151	0.696129
TCGA-DX-A6YV-01A	0.337098	0.333657	0.442305	0.398587
TCGA-DX-A6B9-01A	0.494153	0.512519	0.3862	0.455225
TCGA-DX-A2J1-01A	0.650452	0.605163	0.735875	0.688439
TCGA-SI-A71P-01A	0.602651	0.474556	0.637073	0.599955
TCGA-LI-A9QH-01A	0.374784	0.366506	0.450202	0.417454
TCGA-RN-A68Q-01A	0.6521	0.452052	0.733488	0.631376
TCGA-KF-A41W-01A	0.662542	0.399434	0.774391	0.61051
TCGA-IF-A4AJ-01A	0.586368	0.50385	0.735266	0.623263
TCGA-DX-AB2O-01A	0.518995	0.331962	0.757995	0.544537
TCGA-QQ-A8VF-01A	0.579352	0.492463	0.745207	0.623306
TCGA-MJ-A850-01A	0.259559	0.421468	0.519713	0.443531
TCGA-WK-A8XQ-01A	0.277248	0.440983	0.41154	0.42523
TCGA-WK-A8XO-01A	0.72383	0.481285	0.88879	0.708451
TCGA-VT-A80G-01A	0.518427	0.379321	0.706105	0.554665
TCGA-DX-A3UD-01A	0.547115	0.347552	0.666716	0.529298
TCGA-DX-AB3C-01A	0	0.374485	0.075347	0.167703
TCGA-WK-A8XX-01A	0.53792	0.480295	0.618392	0.571708
TCGA-DX-A8BK-01A	0.64449	0.528835	0.850629	0.704416
TCGA-DX-A3U6-01A	0.87669	0.670643	1	0.850229
TCGA-DX-A7EQ-01A	0.302864	0.519547	0.334125	0.392051
TCGA-DX-A1KY-01A	0.434152	0.334912	0.415467	0.418189
TCGA-MB-A5Y8-01A	0.48061	0.287032	0.610472	0.494733
TCGA-Z4-A8JB-01A	0.655307	0.405384	0.588904	0.527524
TCGA-SI-AA8C-01A	0.487013	0.396652	0.576693	0.513755
TCGA-X6-A8C2-01A	0.458915	0.4118	0.550419	0.509611
TCGA-PC-A5DK-01A	0.617765	0.438533	0.746302	0.609114
TCGA-DX-A48R-01A	0.304778	0.296614	0.301638	0.333424
TCGA-SG-A6Z4-01A	0.520757	0.41328	0.573382	0.512316
TCGA-IE-A4EK-01A	0.375199	0.41509	0.406609	0.404968
TCGA-DX-A6YZ-01A	0.605259	0.548108	0.665414	0.60242
TCGA-DX-A1L4-01A	0.682769	0.57138	0.789852	0.703567
TCGA-FX-A48G-01A	0.55614	0.49056	0.629931	0.552274
TCGA-DX-A8BZ-01A	0.516221	0.421042	0.72667	0.566174
TCGA-DX-A8BT-01A	0.525466	0.367952	0.708769	0.558229
TCGA-SI-AA8B-01A	0.553228	0.299486	0.565864	0.473552
TCGA-DX-AB2V-01A	0.520981	0.474139	0.596978	0.562102
TCGA-DX-A8BJ-01A	0.535024	0.386869	0.701576	0.540901
TCGA-DX-A3M1-01A	0.445698	0.568341	0.638906	0.589776
TCGA-FX-A8OO-01A	0.13604	0.359103	0.202428	0.26636
TCGA-MJ-A68J-01A	0.669454	0.418047	0.781161	0.624134
TCGA-DX-A3M2-01A	0.588042	0.590727	0.892031	0.713916
TCGA-DX-A6YT-01A	0.489638	0.267119	0.634227	0.506886
TCGA-DX-A23Y-01A	0.717166	0.597189	0.888105	0.748151
TCGA-DX-A3UC-01A	0.397058	0.110086	0.498697	0.386643
TCGA-DX-A8BP-01A	0.70766	0.545123	0.965554	0.75309
TCGA-3B-A9HX-01A	0.708692	0.402447	0.865306	0.676218
TCGA-DX-A3UA-01A	0.3215	0.272619	0.550837	0.422043
TCGA-WK-A8XZ-01A	0.545515	0.305108	0.631972	0.510458
TCGA-WK-A8XS-01A	0.495149	0.229481	0.568605	0.441843
TCGA-PC-A5DM-01A	0.385451	0.395445	0.524681	0.481005
TCGA-DX-AB2X-01A	0.354441	0.271172	0.594493	0.449829
TCGA-DX-A48J-01A	0.555256	0.437243	0.595653	0.522021
TCGA-3R-A8YX-01A	0.413093	0.412722	0.59262	0.510908
TCGA-3B-A9HT-01A	0.778452	0.576824	0.960151	0.78731
TCGA-JV-A5VF-01A	0.315112	0.166902	0.425249	0.323364
TCGA-HB-A3YV-01A	0.350172	0.342477	0.370835	0.385432
TCGA-HS-A5N9-01A	0.202385	0.160392	0.399074	0.280226
TCGA-WK-A8Y0-01A	0.605973	0.420789	0.821556	0.658466
TCGA-DX-AB2S-01A	0.929468	0.700866	0.985353	0.872359
TCGA-DX-AB2L-01A	0.528314	0.469754	0.685803	0.567873
TCGA-MB-A5YA-01A	0.461661	0.438869	0.621605	0.5516
TCGA-K1-A6RU-01A	0.623672	0.45523	0.804097	0.644375
TCGA-Z4-AAPG-01A	0.445699	0.32013	0.636977	0.481889
TCGA-3B-A9HP-01A	0.617585	0.491345	0.768937	0.645343
TCGA-X6-A8C6-01A	0.507851	0.477854	0.620268	0.561446
TCGA-IF-A3RQ-01A	0.434373	0.361038	0.596098	0.477502
TCGA-QQ-A8VD-01A	0.406292	0.444299	0.505122	0.451133
TCGA-DX-A6BH-01A	0.61637	0.533635	0.710286	0.61155
TCGA-DX-AB2W-01A	0.675592	0.462996	0.819921	0.663729
TCGA-3B-A9HL-01A	0.414753	0.466616	0.575192	0.523566
TCGA-DX-A3U5-01A	0.458013	0.464774	0.650221	0.543224
TCGA-DX-A1KZ-01A	0.444265	0.4995	0.538653	0.548169
TCGA-Z4-AAPF-01A	0.500315	0.322739	0.638752	0.50174
TCGA-DX-A1L3-01A	0.628036	0.438751	0.83239	0.654355
TCGA-DX-A7EI-01A	0.591008	0.280425	0.553216	0.452506
TCGA-IE-A6BZ-01A	0.489829	0.272529	0.551047	0.458501
TCGA-DX-A6B7-01A	0.456636	0.357794	0.372664	0.391387
TCGA-LI-A67I-01A	0.4705	0.373738	0.574602	0.464854
TCGA-FX-A3RE-01A	0.466524	0.407989	0.594857	0.496929
TCGA-FX-A3NJ-01A	0.613918	0.463925	0.632569	0.560764
TCGA-JV-A5VE-01A	0.501559	0.393105	0.716712	0.57253
TCGA-MB-A8JK-01A	0.443868	0.538892	0.633703	0.582155
TCGA-3B-A9HO-01A	0.771883	0.662312	0.940657	0.791685
TCGA-DX-A1KX-01A	0.654844	0.446979	0.788397	0.633157
TCGA-DX-A8BO-01A	0.680613	0.489734	0.893025	0.705136
TCGA-DX-A7EL-01A	0.746267	0.457924	0.909107	0.709854
TCGA-MB-A8JL-01A	0.458846	0.352911	0.530975	0.476749
TCGA-3B-A9HS-01A	0.810525	0.597345	0.909087	0.770385
TCGA-X6-A7WD-01A	0.503173	0.333455	0.423382	0.418581
TCGA-DX-A7EM-01A	0.58373	0.460819	0.693342	0.595426
TCGA-DX-AB2Z-01A	0.703569	0.440318	0.930871	0.718931
TCGA-DX-A3U9-01A	0.425252	0.417325	0.477191	0.454883
TCGA-IS-A3K7-01A	0.521826	0.401277	0.794038	0.603954
TCGA-DX-A7EO-01A	0.245854	0.259373	0.239269	0.261086
TCGA-HS-A5N7-01A	0.639444	0.372248	0.718415	0.590767
TCGA-FX-A76Y-01A	0.545813	0.37978	0.687773	0.528126
TCGA-WK-A8XY-01A	0.273775	0.256636	0.175855	0.268713
TCGA-QQ-A5VD-01A	0.68681	0.598357	0.81423	0.69955
TCGA-X6-A7WC-01A	0.529348	0.427663	0.739598	0.602839
TCGA-IW-A3M4-01A	0.493228	0.365337	0.568221	0.470737
TCGA-DX-A48K-01A	0.541999	0.48405	0.665285	0.575409
TCGA-3B-A9HV-01A	0.315779	0.297849	0.337996	0.311842
TCGA-DX-A6BE-01A	0.798852	0.577832	0.825934	0.725329
TCGA-DX-AATS-01A	0.550747	0.306348	0.490873	0.457674
TCGA-DX-AB2J-01A	0.292888	0.345804	0.242719	0.303625
TCGA-IS-A3KA-01A	0.621263	0.426367	0.726527	0.580513
TCGA-DX-A3U8-01A	0.512065	0.554758	0.693312	0.616581
TCGA-DX-AB30-01A	0.271473	0.278753	0.400711	0.358065
TCGA-3B-A9HU-01A	0.811998	0.486885	0.88575	0.733994
TCGA-DX-A6YR-01A	0.458632	0.446398	0.627033	0.532693
TCGA-QQ-A8VH-01A	0.360013	0.243467	0.397962	0.349436
TCGA-DX-A1KU-01A	0.696251	0.468959	0.769547	0.648389
TCGA-HS-A5N8-01A	0.444775	0.371386	0.534941	0.474573
TCGA-DX-A3LW-01A	0.366754	0.543394	0.62449	0.534815
TCGA-DX-A6BB-01A	0.454435	0.410685	0.443415	0.435913
TCGA-3B-A9HQ-01A	0.74559	0.454413	0.843564	0.687168
TCGA-DX-A6YS-01A	0.490696	0.36882	0.585069	0.495364
TCGA-X2-A95T-01A	0.494627	0.334135	0.501297	0.435839
TCGA-DX-A7EU-01A	0.477917	0.413476	0.679478	0.539302
TCGA-3B-A9I1-01A	0.426108	0.355433	0.461152	0.44578
TCGA-DX-AB37-01A	0.73153	0.606864	0.874421	0.746577
TCGA-DX-A7EF-01A	0.412925	0.233943	0.532175	0.407021
TCGA-PC-A5DN-01A	0.633402	0.387412	0.643167	0.541983
TCGA-SI-A71O-01A	0.554105	0.380214	0.644359	0.529658
TCGA-DX-AB2F-01A	0.410432	0.485748	0.647854	0.540215
TCGA-DX-A3LT-01A	0.588562	0.418996	0.679616	0.587824
TCGA-DX-A3U7-01A	0.487415	0.379126	0.615584	0.510888
TCGA-X6-A8C4-01A	0.153499	0.201517	0.432888	0.331249
TCGA-DX-A6B8-01A	0.526624	0.307453	0.404713	0.400329
TCGA-PC-A5DL-01A	0.534709	0.429975	0.675302	0.570846

## Sheet: Diff_gene
gene	conMean	treatMean	logFC	pValue	fdr
BTLA	0.0684572	0.47082	2.7819	1.13e-25	6.83e-24
EOMES	0.236122	0.961281	2.02542	7.24e-23	3.01e-21
GPR171	0.219208	0.971704	2.14822	9.63e-25	5.18e-23
CD96	0.273792	1.1444	2.06343	1.93e-29	2.75e-27
FUT7	0.119652	0.484969	2.01904	3.45e-23	1.51e-21
TNFRSF17	0.0569739	0.529744	3.21692	1.57e-13	2.9e-12
C14orf39	0.478569	0.113184	-2.08006	0.00112307	0.00269804
OR2I1P	0.224079	1.41828	2.66206	1.83e-20	6.13e-19
CRHR1	0.433286	0.102791	-2.07561	0.00686252	0.013246
CA10	0.374381	0.045059	-3.05462	0.00407396	0.00835213
IFNG	0.0909985	0.600324	2.72183	7.43e-19	2.15e-17
ANKRD22	0.386881	1.5711	2.02182	3.35e-22	1.3e-20
MZB1	0.215683	1.56931	2.86314	1.01e-24	5.41e-23
BMP5	0.834575	0.133233	-2.64709	0.0172171	0.0297854
CD1B	0.0762335	0.343779	2.17298	1.46e-09	1.53e-08
UBD	0.24996	1.53146	2.61513	8.12e-24	3.8e-22
ICOS	0.106729	0.73099	2.7759	3.26e-26	2.14e-24
FCGR1B	0.225393	0.9147	2.02085	2.13e-27	1.73e-25
MAFA	0.607157	0.105756	-2.52133	0.0204363	0.0346525
UBASH3A	0.139487	0.880571	2.6583	4.46e-30	7.61e-28
ITGAD	0.103008	0.48734	2.24218	1.02e-18	2.9e-17
DUSP9	0.709514	0.13281	-2.41746	0.00018989	0.000561936
CD40LG	0.133088	0.686263	2.36638	9.41e-25	5.08e-23
FCER2	0.141796	0.610266	2.10562	3.44e-11	4.83e-10
FCRL3	0.0506021	0.505241	3.3197	7.37e-24	3.52e-22
CRABP1	1.88076	0.421621	-2.1573	0.00590565	0.0116308
UNC5D	0.705563	0.146812	-2.2648	5.08e-06	2.3e-05
STAP1	0.12515	0.542263	2.11534	5.83e-21	2e-19
SIRPG	0.207345	1.41268	2.76833	1.28e-31	3.79e-29
P2RY10	0.166712	0.817631	2.2941	6.2e-24	2.99e-22
GPR18	0.118932	0.550539	2.21071	3.93e-25	2.25e-23
SLAMF1	0.142129	0.826369	2.53958	1.09e-31	3.31e-29
RGS7	0.392835	0.0752169	-2.38479	0.00768539	0.0145971
CLUL1	0.350482	0.0619644	-2.49983	0.000108112	0.0003413
CCR4	0.118287	0.538304	2.18613	1.01e-19	3.13e-18
CD247	0.372493	1.50033	2.00999	7e-34	7.97e-31
LTA	0.155551	0.739639	2.24943	1.04e-27	9.24e-26
TRAT1	0.0869355	0.619629	2.83339	1.26e-26	8.65e-25
ZBED2	0.101898	0.513916	2.3344	1.14e-17	2.93e-16
GAL3ST3	0.604079	0.101969	-2.56661	6.42e-07	3.65e-06
CXCR3	0.390473	1.77648	2.18572	5.64e-30	9.16e-28
CLEC9A	0.0935126	0.451362	2.27105	9.87e-19	2.83e-17
C16orf54	0.301589	1.26251	2.06563	3.93e-32	1.63e-29
TNFSF14	0.105773	0.559176	2.40233	1.76e-29	2.58e-27
PLA2G2D	0.105201	1.46659	3.80125	7.15e-27	5.28e-25
EFNA2	0.627989	0.112292	-2.48348	4.86e-06	2.21e-05
LILRA4	0.065388	0.404259	2.62818	1.84e-20	6.13e-19
CXCR6	0.290979	1.32897	2.19133	4.21e-30	7.29e-28
ICAM3	0.168869	0.750147	2.15127	7.76e-32	2.58e-29
LAX1	0.136953	0.5938	2.1163	5.93e-19	1.72e-17
ZBP1	0.0966673	0.630754	2.70598	9.02e-33	5.13e-30
CCL23	0.270873	1.15561	2.09297	2.12e-23	9.37e-22
CXorf65	0.0554795	0.358183	2.69067	3.15e-21	1.11e-19
NCR3	0.180959	0.879094	2.28035	5.7e-28	5.52e-26
DLX2	0.564599	0.0904529	-2.64199	0.000600328	0.00155324
CD79A	0.342321	1.51068	2.14177	1.75e-18	4.9e-17
THEMIS	0.0827978	0.569881	2.783	1.44e-27	1.23e-25
TOX3	0.364536	0.0815324	-2.16062	0.00288305	0.00613435
IL27	0.107094	0.432166	2.0127	1.02e-26	7.24e-25
FBN3	0.496339	0.0891296	-2.47735	2.66e-08	2.16e-07
SLAMF7	0.440923	1.8787	2.09114	2.63e-29	3.66e-27
IGLL5	0.301212	1.96604	2.70644	3.68e-22	1.42e-20
CD3G	0.162671	1.02754	2.65917	7.71e-31	1.88e-28
TLR10	0.0695719	0.367398	2.40077	2.25e-18	6.19e-17
PLPPR3	0.536279	0.101927	-2.39544	0.00618691	0.0121096
CCKAR	0.37619	0.038814	-3.27681	1.03e-05	4.28e-05
SYT13	0.352691	0.075774	-2.21863	5.88e-05	0.000198872
LY9	0.067177	0.452004	2.7503	5.53e-30	9.16e-28
TCL1A	0.042744	0.391865	3.19656	2.3e-14	4.56e-13
XCR1	0.116623	0.596389	2.3544	9.13e-20	2.85e-18
SLAMF6	0.396549	1.62738	2.03698	7.07e-33	4.37e-30
FASLG	0.15068	0.877596	2.54207	6.78e-27	5.09e-25
PYHIN1	0.15837	0.939839	2.56911	2.85e-30	5.33e-28
DCX	1.07081	0.237533	-2.17251	5.74e-07	3.31e-06
COL2A1	1.37638	0.229005	-2.58743	0.00342751	0.00716274
EDN3	0.942957	0.115436	-3.0301	0.0205487	0.0348172
ADAMDEC1	0.341377	1.82319	2.41703	1.08e-23	5.04e-22
TIGIT	0.184848	1.15571	2.64437	2.49e-30	4.87e-28
PIK3C2G	0.332077	0.0781098	-2.08794	0.000153845	0.000466591
ZNF683	0.173848	0.854732	2.29765	1.31e-23	6.06e-22
IKZF3	0.238665	1.25614	2.39594	5.75e-30	9.23e-28
CD8B	0.362639	1.68198	2.21355	1.16e-27	1.01e-25
CD5	0.38375	1.57561	2.03767	2.7e-30	5.19e-28
GRAP2	0.158331	0.719472	2.184	1.18e-27	1.03e-25
SLA2	0.272631	1.23034	2.17403	2.58e-32	1.21e-29
MS4A1	0.0358406	0.435619	3.6034	4.93e-22	1.87e-20
ADGRG5	0.0645395	0.489399	2.92276	1.74e-27	1.45e-25
HSH2D	0.158221	0.907738	2.52033	2.41e-31	6.59e-29
CD19	0.109716	0.480032	2.12936	1.21e-19	3.73e-18
CCL22	0.169506	0.715522	2.07766	1.86e-19	5.64e-18
POU2AF1	0.119405	0.618651	2.37326	5.67e-15	1.18e-13
TBX21	0.206621	0.875407	2.08297	2.75e-30	5.22e-28
ITK	0.179381	0.827659	2.20601	3.99e-27	3.11e-25
KCNQ2	0.448366	0.0611286	-2.87476	0.0174092	0.0300834

## Sheet: KEGG
ID	Description	GeneRatio	BgRatio	pvalue	p.adjust	qvalue	geneID	Count
hsa04060	Cytokine-cytokine receptor interaction	14/49	295/8105	1.12909e-09	1.12909e-07	9.15158e-08	TNFRSF17/IFNG/BMP5/CD40LG/CCR4/LTA/CXCR3/TNFSF14/CXCR6/CCL23/IL27/XCR1/FASLG/CCL22	14
hsa04660	T cell receptor signaling pathway	8/49	104/8105	1.63495e-07	8.17473e-06	6.62583e-06	IFNG/ICOS/CD40LG/CD247/CD3G/CD8B/GRAP2/ITK	8
hsa04640	Hematopoietic cell lineage	7/49	99/8105	1.84954e-06	4.94925e-05	4.0115e-05	CD1B/FCER2/CD3G/CD8B/CD5/MS4A1/CD19	7
hsa04061	Viral protein interaction with cytokine and cytokine receptor	7/49	100/8105	1.9797e-06	4.94925e-05	4.0115e-05	CCR4/LTA/CXCR3/TNFSF14/CCL23/XCR1/CCL22	7
hsa05340	Primary immunodeficiency	5/49	38/8105	2.83096e-06	5.66192e-05	4.58913e-05	ICOS/CD40LG/CD79A/CD8B/CD19	5
hsa04062	Chemokine signaling pathway	7/49	192/8105	0.000138796	0.00231326	0.00187496	CCR4/CXCR3/CXCR6/CCL23/XCR1/CCL22/ITK	7
hsa05330	Allograft rejection	3/49	38/8105	0.0015098	0.0215686	0.0174819	IFNG/CD40LG/FASLG	3
hsa04514	Cell adhesion molecules	5/49	149/8105	0.00195211	0.0223003	0.018075	ICOS/CD40LG/ICAM3/TIGIT/CD8B	5
hsa04940	Type I diabetes mellitus	3/49	43/8105	0.00216239	0.0223003	0.018075	IFNG/LTA/FASLG	3
hsa04658	Th1 and Th2 cell differentiation	4/49	92/8105	0.00223003	0.0223003	0.018075	IFNG/CD247/CD3G/TBX21	4
hsa04672	Intestinal immune network for IgA production	3/49	49/8105	0.00314731	0.0270429	0.021919	TNFRSF17/ICOS/CD40LG	3
hsa05142	Chagas disease	4/49	102/8105	0.00324515	0.0270429	0.021919	IFNG/CD247/CD3G/FASLG	4
hsa04659	Th17 cell differentiation	4/49	107/8105	0.00385489	0.029653	0.0240345	IFNG/CD247/CD3G/TBX21	4

## Sheet: ESTIMATE
id	StromalScore	ImmuneScore	ESTIMATEScore	TumorPurity	CancerType
TCGA-X6-A8C5-01	1291.35	1713.58	3004.93	0.50097	SARC
TCGA-DX-A8BG-01	1370.18	3109.4	4479.59	0.303399	SARC
TCGA-DX-A7ET-01	1158.66	2678.63	3837.29	0.391756	SARC
TCGA-X9-A973-01	1264.48	1117.3	2381.78	0.577932	SARC
TCGA-DX-A48N-01	872.152	352.107	1224.26	0.707604	SARC
TCGA-IE-A4EJ-01	1471.22	1650.14	3121.37	0.486106	SARC
TCGA-DX-A6YQ-01	675.773	1747.99	2423.77	0.572891	SARC
TCGA-K1-A3PN-02	219.259	220.31	439.569	0.784125	SARC
TCGA-QQ-A5VA-01	2009.66	2869.6	4879.26	0.247007	SARC
TCGA-DX-A240-01	1147.67	11.1318	1158.8	0.714361	SARC
TCGA-IW-A3M6-01	1246.17	1089.22	2335.39	0.583475	SARC
TCGA-DX-AB35-01	1438.09	772.986	2211.07	0.598197	SARC
TCGA-VT-A80J-01	1430.26	2638.44	4068.7	0.360283	SARC
TCGA-SG-A849-01	1384.49	2773.93	4158.42	0.347967	SARC
TCGA-DX-A23U-01	1297.7	651.353	1949.05	0.628569	SARC
TCGA-DX-A1L0-01	1512.32	335.506	1847.82	0.640055	SARC
TCGA-FX-A3NK-01	1614.79	891.188	2505.98	0.562958	SARC
TCGA-X6-A8C7-01	-810.878	-1250.45	-2061.33	0.954622	SARC
TCGA-QQ-A5VC-01	451.131	423.608	874.739	0.74291	SARC
TCGA-QQ-A5VB-01	1220.55	2195.04	3415.59	0.447922	SARC
TCGA-K1-A42X-01	-248.089	-531.188	-779.277	0.882051	SARC
TCGA-K1-A3PO-01	1151.25	1803.01	2954.25	0.507395	SARC
TCGA-SG-A6Z7-01	354.233	-373.006	-18.7726	0.824074	SARC
TCGA-QQ-A8VG-01	1256.34	2251.17	3507.52	0.435818	SARC
TCGA-DX-A23Z-01	1776.21	1199.07	2975.29	0.504732	SARC
TCGA-DX-A6BF-01	1431.33	2545.15	3976.48	0.372878	SARC
TCGA-DX-A8BV-01	1712.58	915.163	2627.74	0.548097	SARC
TCGA-DX-AB32-01	1599.46	2869.87	4469.33	0.304833	SARC
TCGA-DX-A6YX-01	116.078	873.362	989.44	0.731535	SARC
TCGA-IE-A4EH-01	236.37	-96.6755	139.695	0.810675	SARC
TCGA-DX-A3LS-01	1564.87	1883.74	3448.61	0.443583	SARC
TCGA-DX-A1KW-01	1409.16	492.944	1902.1	0.633913	SARC
TCGA-DX-A1L2-01	1676.12	1317.04	2993.17	0.502465	SARC
TCGA-DX-A3UE-01	340.624	-201.338	139.286	0.81071	SARC
TCGA-IS-A3K6-01	-89.3559	532.255	442.899	0.783822	SARC
TCGA-3B-A9HJ-01	1557.93	3348.46	4906.39	0.243146	SARC
TCGA-MO-A47P-01	591.334	698.423	1289.76	0.700778	SARC
TCGA-QC-AA9N-01	537.728	787.331	1325.06	0.697072	SARC
TCGA-HB-A43Z-01	245.022	-136.578	108.444	0.813352	SARC
TCGA-DX-A48P-01	1068.11	1128.99	2197.1	0.599839	SARC
TCGA-DX-A8BS-01	1078	1122.28	2200.28	0.599466	SARC
TCGA-3B-A9HR-01	-215.662	-570.668	-786.33	0.882538	SARC
TCGA-FX-A2QS-01	1051.59	484.992	1536.58	0.674477	SARC
TCGA-HB-A3L4-01	-77.5103	-344.389	-421.899	0.856133	SARC
TCGA-MJ-A68H-01	342.283	-97.7299	244.553	0.801567	SARC
TCGA-DX-A2J0-01	1407.37	803.838	2211.2	0.598182	SARC
TCGA-PT-A8TR-01	-14.4092	-1024.57	-1038.98	0.899367	SARC
TCGA-DX-A6Z0-01	1463.95	1164.05	2628	0.548066	SARC
TCGA-DX-A3UF-01	877.557	608.175	1485.73	0.679969	SARC
TCGA-JV-A75J-01	-618.471	-1502.26	-2120.73	0.957183	SARC
TCGA-DX-A8BQ-01	1286.93	2915.77	4202.7	0.341866	SARC
TCGA-IE-A3OV-01	1204.35	1537.94	2742.29	0.533956	SARC
TCGA-DX-A23T-01	1792.62	2356.3	4148.92	0.349274	SARC
TCGA-DX-A7EN-01	-265.898	-469.378	-735.276	0.87899	SARC
TCGA-DX-A2J4-01	1936.49	2317.4	4253.9	0.334794	SARC
TCGA-DX-AB3B-01	77.6274	-705.763	-628.136	0.871382	SARC
TCGA-DX-A7ES-01	1993.32	2653.28	4646.6	0.27995	SARC
TCGA-DX-AB2G-01	1604.09	1864.2	3468.29	0.440993	SARC
TCGA-DX-AB2Q-01	1116.58	413.642	1530.22	0.675167	SARC
TCGA-VT-AB3D-01	1627.63	3315.4	4943.03	0.237926	SARC
TCGA-DX-A8BX-01	1614.87	1577.94	3192.8	0.476916	SARC
TCGA-QQ-A5V9-01	1705.35	1862.46	3567.8	0.427836	SARC
TCGA-X9-A971-01	109.661	-93.4446	16.2162	0.821153	SARC
TCGA-RN-AAAQ-01	64.8116	1844.43	1909.24	0.633102	SARC
TCGA-DX-A8BL-01	1055.15	2153.68	3208.83	0.474847	SARC
TCGA-DX-A48O-01	385.307	425.447	810.753	0.749165	SARC
TCGA-DX-A3LU-01	1528.04	2677.68	4205.72	0.341449	SARC
TCGA-HB-A2OT-01	1315.94	1936.74	3252.68	0.469172	SARC
TCGA-DX-A6BA-01	517.165	479.72	996.885	0.73079	SARC
TCGA-K1-A6RT-01	1233.71	2968.78	4202.49	0.341894	SARC
TCGA-K1-A6RV-01	1013.27	1109.14	2122.41	0.608576	SARC
TCGA-DX-A23R-01	1074.09	-170.887	903.2	0.740107	SARC
TCGA-PC-A5DP-01	267.708	-117.969	149.739	0.809811	SARC
TCGA-QC-A7B5-01	1129.58	1477.2	2606.78	0.550667	SARC
TCGA-QQ-A5V2-01	762.309	2014.18	2776.49	0.529705	SARC
TCGA-IE-A4EI-01	155.479	-133.936	21.543	0.820707	SARC
TCGA-DX-A8BR-01	1604.79	1802.13	3406.92	0.44906	SARC
TCGA-3B-A9HI-01	1711.9	1949.5	3661.4	0.415378	SARC
TCGA-X6-A7WB-01	-236.647	-424.811	-661.458	0.873771	SARC
TCGA-DX-A6BG-01	1951.26	2101.93	4053.19	0.362406	SARC
TCGA-IS-A3K8-01	645.493	-75.2977	570.195	0.772082	SARC
TCGA-DX-A1L1-01	1529.11	2436.63	3965.74	0.374339	SARC
TCGA-N1-A6IA-01	1112.32	176.455	1288.78	0.700881	SARC
TCGA-DX-AB2H-01	53.2785	-771.343	-718.065	0.877782	SARC
TCGA-DX-A48U-01	291.483	-32.12	259.363	0.800265	SARC
TCGA-DX-A2IZ-01	-794.824	-1093.32	-1888.15	0.946744	SARC
TCGA-SI-A71Q-01	361.937	-722.215	-360.278	0.851424	SARC
TCGA-3B-A9I3-01	629.834	868.942	1498.78	0.678564	SARC
TCGA-QQ-A8VB-01	840.041	-565.173	274.867	0.798899	SARC
TCGA-DX-AB2P-01	1475.98	1118.79	2594.77	0.552139	SARC
TCGA-PC-A5DO-01	772.293	890.051	1662.34	0.660734	SARC
TCGA-HB-A5W3-01	875.505	605.166	1480.67	0.680514	SARC
TCGA-QC-A6FX-01	1067.43	1674.02	2741.45	0.53406	SARC
TCGA-DX-A6Z2-01	1287.21	1859.63	3146.85	0.482835	SARC
TCGA-DX-A8BN-01	1054.36	1166.04	2220.4	0.5971	SARC
TCGA-DX-A23V-01	1811.05	2031.77	3842.82	0.391009	SARC
TCGA-DX-A7ER-01	-999.43	-1122.25	-2121.68	0.957223	SARC
TCGA-DX-A6YU-01	1647.59	2525.14	4172.72	0.345997	SARC
TCGA-DX-AB2E-01	166.109	1276.81	1442.92	0.684564	SARC
TCGA-HS-A5NA-01	-110.504	402.849	292.345	0.797353	SARC
TCGA-X6-A8C3-01	1158.27	1754.45	2912.72	0.512639	SARC
TCGA-DX-AB3A-01	1105.34	355.211	1460.55	0.682675	SARC
TCGA-3B-A9HY-01	866.971	651.995	1518.97	0.676384	SARC
TCGA-DX-AB36-01	853.022	219.355	1072.38	0.723181	SARC
TCGA-MO-A47R-01	159.385	203.092	362.477	0.791098	SARC
TCGA-K1-A42W-01	645.757	972.237	1617.99	0.665607	SARC
TCGA-DX-A3LY-01	1458.41	1931.84	3390.25	0.451245	SARC
TCGA-WP-A9GB-01	-583.742	-1055.92	-1639.66	0.934372	SARC
TCGA-DX-A8BM-01	890.744	848.606	1739.35	0.652207	SARC
TCGA-KD-A5QU-01	557.967	144.781	702.748	0.759571	SARC
TCGA-DX-A3UB-01	960.09	108.378	1068.47	0.723577	SARC
TCGA-KD-A5QS-01	702.928	649.275	1352.2	0.69421	SARC
TCGA-FX-A3TO-01	905.782	259.145	1164.93	0.713731	SARC
TCGA-IF-A4AK-01	413.255	323.35	736.605	0.75633	SARC
TCGA-UE-A6QT-01	1520.62	3057.01	4577.63	0.289655	SARC
TCGA-DX-AB2T-01	1634.02	2320.76	3954.79	0.37583	SARC
TCGA-KD-A5QT-01	-184.755	-213.74	-398.495	0.854352	SARC
TCGA-3B-A9HZ-01	1000.76	1691.85	2692.61	0.540108	SARC
TCGA-Z4-A9VC-01	467.971	313.803	781.774	0.751975	SARC
TCGA-DX-A48L-01	480.646	-327.712	152.934	0.809535	SARC
TCGA-DX-A8BU-01	630.275	253.475	883.75	0.742024	SARC
TCGA-X6-A7W8-01	875.815	1736.37	2612.18	0.550005	SARC
TCGA-WK-A8XT-01	-938.956	-1700.69	-2639.65	0.976436	SARC
TCGA-DX-A8BH-01	548.38	1986.77	2535.15	0.559413	SARC
TCGA-IW-A3M5-01	253.828	1.72452	255.553	0.800601	SARC
TCGA-3B-A9I0-01	808.263	1813.59	2621.85	0.54882	SARC
TCGA-DX-A6YV-01	1010.81	156.132	1166.94	0.713524	SARC
TCGA-DX-A6B9-01	431.883	297.637	729.52	0.75701	SARC
TCGA-DX-A2J1-01	2001.8	2679.46	4681.26	0.275062	SARC
TCGA-SI-A71P-01	930.546	2055.18	2985.73	0.503409	SARC
TCGA-LI-A9QH-01	1130.83	194.686	1325.52	0.697024	SARC
TCGA-RN-A68Q-01	618.327	2150.69	2769.02	0.530635	SARC
TCGA-KF-A41W-01	825.681	910.059	1735.74	0.652609	SARC
TCGA-IF-A4AJ-01	788.22	1286.63	2074.85	0.6141	SARC
TCGA-DX-AB2O-01	834.976	699.437	1534.41	0.674713	SARC
TCGA-QQ-A8VF-01	-7.68289	1394.77	1387.08	0.690515	SARC
TCGA-MJ-A850-01	-567.603	-457.053	-1024.66	0.898446	SARC
TCGA-WK-A8XQ-01	39.4171	106.926	146.343	0.810103	SARC
TCGA-WK-A8XO-01	1621.47	1992.89	3614.37	0.421648	SARC
TCGA-VT-A80G-01	1449.18	714.899	2164.08	0.60371	SARC
TCGA-DX-A3UD-01	31.3145	529.278	560.592	0.772977	SARC
TCGA-DX-AB3C-01	-1307.84	-1627.83	-2935.67	0.984889	SARC
TCGA-WK-A8XX-01	701.659	1157.35	1859.01	0.638793	SARC
TCGA-DX-A8BK-01	1411.61	2273	3684.61	0.412276	SARC
TCGA-DX-A3U6-01	1949.79	3169.16	5118.96	0.212767	SARC
TCGA-DX-A7EQ-01	-610.506	-336.417	-946.923	0.893377	SARC
TCGA-DX-A1KY-01	237.795	-870.912	-633.117	0.87174	SARC
TCGA-MB-A5Y8-01	1003.48	1401.52	2405	0.575146	SARC
TCGA-Z4-A8JB-01	1911.96	329.404	2241.36	0.594628	SARC
TCGA-SI-AA8C-01	1121.7	261.338	1383.04	0.690944	SARC
TCGA-X6-A8C2-01	859.867	1118.92	1978.78	0.625168	SARC
TCGA-PC-A5DK-01	905.055	1352.52	2257.58	0.592713	SARC
TCGA-DX-A48R-01	-586.72	-514.755	-1101.48	0.90334	SARC
TCGA-SG-A6Z4-01	1432.73	685.678	2118.41	0.609041	SARC
TCGA-IE-A4EK-01	212.926	-523.884	-310.958	0.847604	SARC
TCGA-DX-A6YZ-01	1279.43	1409.96	2689.38	0.540506	SARC
TCGA-DX-A1L4-01	2435.44	2190.58	4626.02	0.282849	SARC
TCGA-FX-A48G-01	628.875	907.597	1536.47	0.674489	SARC
TCGA-DX-A8BZ-01	1377.86	1762.53	3140.4	0.483663	SARC
TCGA-DX-A8BT-01	1430.94	1147.25	2578.19	0.554166	SARC
TCGA-SI-AA8B-01	864.415	772.171	1636.59	0.663567	SARC
TCGA-DX-AB2V-01	1063.19	1182.39	2245.58	0.594131	SARC
TCGA-DX-A8BJ-01	1318.96	649.518	1968.48	0.626348	SARC
TCGA-DX-A3M1-01	1713.2	934.902	2648.1	0.545595	SARC
TCGA-FX-A8OO-01	-589.215	-933.255	-1522.47	0.928105	SARC
TCGA-MJ-A68J-01	1838.72	1408.57	3247.29	0.469871	SARC
TCGA-DX-A3M2-01	1720.42	2643.54	4363.95	0.319528	SARC
TCGA-DX-A6YT-01	1172.42	761.563	1933.99	0.630287	SARC
TCGA-DX-A23Y-01	1752.38	2699.81	4452.19	0.307228	SARC
TCGA-DX-A3UC-01	133.353	667.103	800.455	0.750165	SARC
TCGA-DX-A8BP-01	1084.28	2406.2	3490.48	0.438066	SARC
TCGA-3B-A9HX-01	879.231	1301.89	2181.12	0.601714	SARC
TCGA-DX-A3UA-01	1077.83	471.734	1549.57	0.673069	SARC
TCGA-WK-A8XZ-01	521.283	314.55	835.833	0.746721	SARC
TCGA-WK-A8XS-01	311.535	-271.109	40.4261	0.81912	SARC
TCGA-PC-A5DM-01	269.488	542.458	811.947	0.749049	SARC
TCGA-DX-AB2X-01	139.172	753.669	892.841	0.741129	SARC
TCGA-DX-A48J-01	535.833	106.455	642.288	0.765314	SARC
TCGA-3R-A8YX-01	377.4	551.447	928.847	0.73757	SARC
TCGA-3B-A9HT-01	936.639	2872.44	3809.08	0.395563	SARC
TCGA-JV-A5VF-01	547.896	193.666	741.562	0.755853	SARC
TCGA-HB-A3YV-01	225.574	-192.509	33.0649	0.819739	SARC
TCGA-HS-A5N9-01	-763.38	-924.293	-1687.67	0.93686	SARC
TCGA-WK-A8Y0-01	1106.05	2367.16	3473.21	0.440344	SARC
TCGA-DX-AB2S-01	1841.85	3463.87	5305.72	0.185903	SARC
TCGA-DX-AB2L-01	2137.18	1109.72	3246.9	0.469922	SARC
TCGA-MB-A5YA-01	568.975	896.524	1465.5	0.682144	SARC
TCGA-K1-A6RU-01	1465.37	1584.06	3049.44	0.495306	SARC
TCGA-Z4-AAPG-01	519.554	1109.87	1629.42	0.664354	SARC
TCGA-3B-A9HP-01	1231.93	1227.78	2459.71	0.568558	SARC
TCGA-X6-A8C6-01	1476.71	1095.23	2571.94	0.55493	SARC
TCGA-IF-A3RQ-01	1098.85	1097.59	2196.44	0.599917	SARC
TCGA-QQ-A8VD-01	1747.39	2.29197	1749.69	0.651057	SARC
TCGA-DX-A6BH-01	1636.5	942.205	2578.7	0.554103	SARC
TCGA-DX-AB2W-01	1114.84	1865.35	2980.18	0.504111	SARC
TCGA-3B-A9HL-01	1811.53	1076.88	2888.41	0.5157	SARC
TCGA-DX-A3U5-01	1419.62	1623.2	3042.82	0.49615	SARC
TCGA-DX-A1KZ-01	1764.12	1743.06	3507.18	0.435861	SARC
TCGA-Z4-AAPF-01	911.078	-169.386	741.692	0.755841	SARC
TCGA-DX-A1L3-01	1640.94	1737.42	3378.36	0.452802	SARC
TCGA-DX-A7EI-01	270.919	-706.664	-435.745	0.857181	SARC
TCGA-IE-A6BZ-01	1002.86	340.494	1343.35	0.695145	SARC
TCGA-DX-A6B7-01	281.493	-2.32289	279.17	0.798519	SARC
TCGA-LI-A67I-01	1240.19	703.735	1943.93	0.629153	SARC
TCGA-FX-A3RE-01	1155.86	209.378	1365.24	0.692831	SARC
TCGA-FX-A3NJ-01	794.038	328.796	1122.83	0.718046	SARC
TCGA-JV-A5VE-01	603.389	1208.57	1811.96	0.644091	SARC
TCGA-MB-A8JK-01	1310.89	978.331	2289.23	0.588965	SARC
TCGA-3B-A9HO-01	1688.61	2852.32	4540.93	0.294807	SARC
TCGA-DX-A1KX-01	1574.58	1126.08	2700.66	0.539113	SARC
TCGA-DX-A8BO-01	1276.62	2214.4	3491.02	0.437996	SARC
TCGA-DX-A7EL-01	885.389	2030.43	2915.82	0.512248	SARC
TCGA-MB-A8JL-01	807.473	278.581	1086.05	0.721793	SARC
TCGA-3B-A9HS-01	1445.75	1998.47	3444.23	0.44416	SARC
TCGA-X6-A7WD-01	743.876	126.83	870.707	0.743306	SARC
TCGA-DX-A7EM-01	677.906	947.629	1625.53	0.66478	SARC
TCGA-DX-AB2Z-01	1034.97	2951.52	3986.49	0.371514	SARC
TCGA-DX-A3U9-01	610.869	-270.165	340.703	0.793049	SARC
TCGA-IS-A3K7-01	1009.8	1600.14	2609.94	0.550281	SARC
TCGA-DX-A7EO-01	-1312.43	-1532.5	-2844.93	0.982495	SARC
TCGA-HS-A5N7-01	916.791	981.398	1898.19	0.634357	SARC
TCGA-FX-A76Y-01	459.547	191.8	651.347	0.764457	SARC
TCGA-WK-A8XY-01	-84.2628	-485.689	-569.952	0.86716	SARC
TCGA-QQ-A5VD-01	1632.81	1704.95	3337.76	0.458108	SARC
TCGA-X6-A7WC-01	1703.54	1973.43	3676.97	0.413297	SARC
TCGA-IW-A3M4-01	694.608	-200.57	494.038	0.779138	SARC
TCGA-DX-A48K-01	1561.52	1010.21	2571.73	0.554955	SARC
TCGA-3B-A9HV-01	-528.07	-583.338	-1111.41	0.903964	SARC
TCGA-DX-A6BE-01	2202.13	2582.13	4784.26	0.260495	SARC
TCGA-DX-AATS-01	1061.51	714.861	1776.37	0.648078	SARC
TCGA-DX-AB2J-01	212.537	-489.016	-276.479	0.844908	SARC
TCGA-IS-A3KA-01	-459.164	1079.69	620.525	0.767366	SARC
TCGA-DX-A3U8-01	1278.31	2381.96	3660.27	0.415528	SARC
TCGA-DX-AB30-01	419.561	-950.721	-531.159	0.86431	SARC
TCGA-3B-A9HU-01	862.576	2300.11	3162.68	0.480798	SARC
TCGA-DX-A6YR-01	1337.39	1008.33	2345.72	0.582243	SARC
TCGA-QQ-A8VH-01	-156.983	-360.155	-517.139	0.863273	SARC
TCGA-DX-A1KU-01	2187.42	1481.96	3669.39	0.414311	SARC
TCGA-HS-A5N8-01	668.231	768.004	1436.23	0.685279	SARC
TCGA-DX-A3LW-01	1556.58	423.021	1979.6	0.625074	SARC
TCGA-DX-A6BB-01	382.948	-143.84	239.108	0.802045	SARC
TCGA-3B-A9HQ-01	747.509	1890.38	2637.89	0.546851	SARC
TCGA-DX-A6YS-01	1213.94	202.886	1416.82	0.687351	SARC
TCGA-X2-A95T-01	509.701	-82.9012	426.8	0.785287	SARC
TCGA-DX-A7EU-01	1393.33	1259.17	2652.5	0.545053	SARC
TCGA-3B-A9I1-01	97.5872	156.588	254.175	0.800722	SARC
TCGA-DX-AB37-01	1488.57	2634.11	4122.68	0.35288	SARC
TCGA-DX-A7EF-01	591.025	54.169	645.194	0.765039	SARC
TCGA-PC-A5DN-01	1432.97	630.404	2063.37	0.615429	SARC
TCGA-SI-A71O-01	975.261	473.626	1448.89	0.683925	SARC
TCGA-DX-AB2F-01	1801.99	1177.76	2979.76	0.504165	SARC
TCGA-DX-A3LT-01	1627.64	1836.67	3464.31	0.441516	SARC
TCGA-DX-A3U7-01	554.321	125.807	680.128	0.761727	SARC
TCGA-X6-A8C4-01	325.899	436.804	762.703	0.753818	SARC
TCGA-DX-A6B8-01	1029.62	180.42	1210.04	0.709078	SARC
TCGA-PC-A5DL-01	523.782	840.964	1364.75	0.692883	SARC

## Sheet: TIMER2.0
id	B cell	T cell CD4+	T cell CD8+	Neutrophil	Macrophage	Myeloid dendritic cell
TCGA-3B-A9HI-01	0.13088	0.0913748	0.401672	0.151463	0.104119	0.550291
TCGA-3B-A9HJ-01	1.10772	0.939072	0	0.161959	0.00554495	0.792954
TCGA-3B-A9HL-01	0	0.0552699	0.25258	0.157598	0.28392	0.401174
TCGA-3B-A9HO-01	0.0475652	0.278991	0.307999	0.152155	0.225027	0.627585
TCGA-3B-A9HP-01	0.111335	0.129927	0.193277	0.0971386	0.0201269	0.464434
TCGA-3B-A9HQ-01	0.12881	0.181073	0.186343	0.0993901	0.00959484	0.513832
TCGA-3B-A9HR-01	0.0672488	0.050918	0.134813	0.0696694	0	0.313057
TCGA-3B-A9HS-01	0.12865	0.156747	0.274431	0.126119	0.114729	0.509215
TCGA-3B-A9HT-01	0.35286	0.104098	0.448971	0.132852	0.0459543	1.10388
TCGA-3B-A9HU-01	0.17485	0.247412	0.289517	0.143938	0.0408907	0.576727
TCGA-3B-A9HV-01	0.0744489	0.0453379	0.154426	0.0809549	0	0.334495
TCGA-3B-A9HX-01	0.102131	0.0483849	0.123554	0.208853	0	0.483879
TCGA-3B-A9HY-01	0.0946242	0.0880639	0.178941	0.0903486	0	0.418052
TCGA-3B-A9HZ-01	0.0885937	0.123556	0.201067	0.125695	0.0642049	0.502971
TCGA-3B-A9I0-01	0.0994283	0.154958	0.183393	0.0948026	0.0219747	0.452261
TCGA-3B-A9I1-01	0.0534048	0.100229	0.146235	0.0792931	0.0193066	0.404635
TCGA-3B-A9I3-01	0.119121	0.0864615	0.198363	0.112855	0	0.385583
TCGA-3R-A8YX-01	0.0499266	0.0779596	0.214897	0.0920305	0.0414822	0.470826
TCGA-DX-A1KU-01	0.0951246	0.0727052	0.291543	0.156879	0.182239	0.447423
TCGA-DX-A1KW-01	0.0347004	0.0904627	0.110653	0.137811	0.190581	0.343436
TCGA-DX-A1KX-01	0.0540414	0.144235	0.0744976	0.168737	0.132418	0.380698
TCGA-DX-A1KY-01	0.07431	0.052395	0.137295	0.0945148	0.0310122	0.356289
TCGA-DX-A1KZ-01	0.0135204	0.188435	0.181483	0.140725	0.405166	0.476299
TCGA-DX-A1L0-01	0.0276924	0.0426087	0.20116	0.135103	0.187551	0.342665
TCGA-DX-A1L1-01	0.281933	0.319694	0.109726	0.174174	0.183776	0.783235
TCGA-DX-A1L2-01	0.0451723	0.135852	0.223236	0.130391	0.340587	0.430884
TCGA-DX-A1L3-01	0.0391934	0.12929	0.180428	0.185329	0.221946	0.493798
TCGA-DX-A1L4-01	0.106972	0.0445422	0.165905	0.227625	0.120411	0.794769
TCGA-DX-A23R-01	0.0438282	0.0773952	0.196069	0.0963866	0.136857	0.349505
TCGA-DX-A23T-01	0.104452	0.203245	0.219003	0.150627	0.185168	0.553471
TCGA-DX-A23U-01	0.0692954	0.0598579	0.218979	0.11347	0.0767857	0.477132
TCGA-DX-A23V-01	0.0337811	0.185529	0.176107	0.175501	0.53541	0.424186
TCGA-DX-A23Y-01	0.206454	0.138626	0.461638	0.162612	0.282988	0.798511
TCGA-DX-A23Z-01	0.0817991	0.12569	0.16898	0.117203	0.109275	0.46853
TCGA-DX-A240-01	0.0460558	0.0761506	0.192774	0.0869824	0.0560702	0.358068
TCGA-DX-A2IZ-01	0.0814119	0.103977	0.168048	0.12554	0.0375245	0.347894
TCGA-DX-A2J0-01	0.0543083	0.151129	0.187373	0.143477	0.0532008	0.379784
TCGA-DX-A2J1-01	0.0717251	0.278635	0.179094	0.174848	0.382563	0.592548
TCGA-DX-A2J4-01	0.154764	0.134943	0.325286	0.121754	0.102334	0.536739
TCGA-DX-A3LS-01	0.172386	0.127273	0.328589	0.171815	0.200833	0.544309
TCGA-DX-A3LT-01	0.0821809	0.181881	0.20111	0.141339	0.142351	0.548481
TCGA-DX-A3LU-01	0.113095	0.399565	0.136577	0.134716	0.151677	0.643105
TCGA-DX-A3LW-01	0.0658529	0.0983197	0.153864	0.0984813	0.146632	0.350261
TCGA-DX-A3M1-01	0.124198	0.109622	0.223837	0.117109	0.120318	0.431849
TCGA-DX-A3M2-01	0.0724565	0.281331	0.114852	0.139288	0.329146	0.595669
TCGA-DX-A3U5-01	0.0205443	0.12303	0.218826	0.164179	0.36824	0.466951
TCGA-DX-A3U6-01	0.23393	0.212442	0.620486	0.178582	0.284369	0.651019
TCGA-DX-A3U7-01	0.0837624	0.0608933	0.187016	0.0771834	0	0.352926
TCGA-DX-A3U8-01	0.335221	0.199093	0.146831	0.128471	0.214183	0.819873
TCGA-DX-A3U9-01	0.0638285	0.0519618	0.158917	0.0779479	0	0.328888
TCGA-DX-A3UA-01	0.0981436	0.103701	0.191781	0.115757	0.0115856	0.475374
TCGA-DX-A3UB-01	0.0396328	0.169898	0.0916135	0.0707785	0	0.344241
TCGA-DX-A3UC-01	0.0389721	0.165369	0.16402	0.0879873	0	0.42447
TCGA-DX-A3UD-01	0.0857626	0.0794283	0.155902	0.0763292	0	0.360624
TCGA-DX-A3UE-01	0.0688534	0.0777193	0.118599	0.0683593	0	0.298867
TCGA-DX-A3UF-01	0.0715178	0.11475	0.175183	0.0889749	0	0.381901
TCGA-DX-A48J-01	0.076103	0.0728453	0.172942	0.0827597	0	0.335605
TCGA-DX-A48K-01	0.119142	0.0959964	0.191292	0.0917271	0.0666552	0.485077
TCGA-DX-A48L-01	0.0562879	0.0917042	0.135818	0.0714026	0	0.318054
TCGA-DX-A48N-01	0.0235101	0.114099	0.176198	0.126816	0.130982	0.337728
TCGA-DX-A48O-01	0.0784306	0.0934667	0.126939	0.0725562	0	0.309919
TCGA-DX-A48P-01	0.0915434	0.105375	0.143414	0.0870438	0	0.414084
TCGA-DX-A48R-01	0.0668636	0.0457831	0.128935	0.0740525	0	0.331669
TCGA-DX-A48U-01	0.0581534	0.0742427	0.125979	0.0703326	0	0.336135
TCGA-DX-A6B7-01	0.0607297	0.0647352	0.129163	0.0709234	0	0.327559
TCGA-DX-A6B8-01	0.0581296	0.0708387	0.208723	0.104706	0.0249119	0.432982
TCGA-DX-A6B9-01	0.0622407	0.0960358	0.136376	0.0739637	0	0.366573
TCGA-DX-A6BA-01	0.0725884	0.0943293	0.138615	0.0970504	0.00369715	0.406922
TCGA-DX-A6BB-01	0.0579322	0.0749112	0.123862	0.0667219	0	0.322877
TCGA-DX-A6BE-01	0.260761	0.195902	0.263465	0.132213	0.290502	0.567092
TCGA-DX-A6BF-01	0.000413828	0.222835	0.20358	0.193641	0.280552	0.578676
TCGA-DX-A6BG-01	0.13887	0.134727	0.385418	0.144805	0.159213	0.524047
TCGA-DX-A6BH-01	0.079083	0.0634163	0.266661	0.122916	0.113726	0.388659
TCGA-DX-A6YQ-01	0.0891704	0.12926	0.181629	0.143627	0.0434786	0.561476
TCGA-DX-A6YR-01	0.0583923	0.0982905	0.205874	0.115577	0.127005	0.460774
TCGA-DX-A6YS-01	0.0553737	0.0854211	0.196351	0.101455	0.0641656	0.389963
TCGA-DX-A6YT-01	0.0521826	0.139319	0.142709	0.0977427	0.0701119	0.439766
TCGA-DX-A6YU-01	0.190093	0.161078	0.408499	0.163461	0.464845	0.642775
TCGA-DX-A6YV-01	0.0789188	0.109422	0.134697	0.111762	0.0489362	0.39682
TCGA-DX-A6YX-01	0.0261553	0.0824023	0.205649	0.0923506	0.0756588	0.635257
TCGA-DX-A6YZ-01	0.0903906	0.129882	0.181256	0.1144	0.132825	0.464681
TCGA-DX-A6Z0-01	0.0383723	0.134187	0.115332	0.12235	0.18864	0.393869
TCGA-DX-A6Z2-01	0.234284	0.122207	0.25234	0.0929656	0.00985193	0.616442
TCGA-DX-A7EF-01	0.0517173	0.0801449	0.212476	0.0952745	0.0355487	0.472867
TCGA-DX-A7EI-01	0.0422624	0.126372	0.264682	0.074045	0	0.384863
TCGA-DX-A7EL-01	0.176593	0.0874864	0.358126	0.102752	0	0.555041
TCGA-DX-A7EM-01	0.128978	0.0863166	0.203138	0.093114	0	0.48372
TCGA-DX-A7EN-01	0.0948583	0.083114	0.122874	0.0667096	0	0.325498
TCGA-DX-A7EO-01	0.079046	0.0786485	0.114222	0.0782574	0	0.313196
TCGA-DX-A7EQ-01	0.0728193	0.117804	0.0563636	0.0673342	0	0.33325
TCGA-DX-A7ER-01	0.103347	0.0391487	0.13896	0.081044	0	0.283637
TCGA-DX-A7ES-01	0.296444	0.252	0.286244	0.131549	0.22355	0.653823
TCGA-DX-A7ET-01	0.140419	0.237185	0.270077	0.115813	0.0720046	0.692803
TCGA-DX-A7EU-01	0.0357544	0.128116	0.14172	0.110093	0.162995	0.422062
TCGA-DX-A8BG-01	0.249738	0.261558	0.546973	0.186189	0.126977	1.02875
TCGA-DX-A8BH-01	0.11903	0.145988	0.190578	0.0968983	0.0210888	0.680339
TCGA-DX-A8BJ-01	0.049034	0.0902677	0.220926	0.0906295	0	0.4372
TCGA-DX-A8BK-01	0.0554581	0.241485	0.106175	0.0992113	0.151966	0.628753
TCGA-DX-A8BL-01	0.201382	0.217751	0.213797	0.105537	0.00533022	0.537369
TCGA-DX-A8BM-01	0.0283115	0.105457	0.0902955	0.160059	0.108659	0.373047
TCGA-DX-A8BN-01	0.0293219	0.199086	0.0854549	0.100634	0.300176	0.450077
TCGA-DX-A8BO-01	0.0387235	0.208124	0.127265	0.0839072	0.173255	0.747117
TCGA-DX-A8BP-01	0.173727	0.0850819	0.416749	0.133238	0.0370714	0.811599
TCGA-DX-A8BQ-01	0.223482	0.174573	0.489799	0.101938	0.156616	0.998611
TCGA-DX-A8BR-01	0.0351045	0.181493	0.200028	0.135883	0.471227	0.560571
TCGA-DX-A8BS-01	0.104055	0.0860016	0.198878	0.107965	0.139067	0.47293
TCGA-DX-A8BT-01	0.0497817	0.136801	0.239498	0.119487	0.107768	0.45625
TCGA-DX-A8BU-01	0.112656	0.0540473	0.229428	0.0925536	0.0381505	0.428447
TCGA-DX-A8BV-01	0.109272	0.0997681	0.341894	0.163679	0.113953	0.449362
TCGA-DX-A8BX-01	0.0186973	0.219091	0.0933189	0.165106	0.349685	0.485571
TCGA-DX-A8BZ-01	0.0480538	0.117592	0.178923	0.112812	0.0537666	0.678669
TCGA-DX-AATS-01	0.0735555	0.103751	0.217657	0.107747	0.0743412	0.448549
TCGA-DX-AB2E-01	0.0555283	0.0268106	0.272905	0.182955	0	0.698933
TCGA-DX-AB2F-01	0.0174539	0.185584	0.0781339	0.128495	0.234532	0.402942
TCGA-DX-AB2G-01	0.0285451	0.18268	0.156204	0.128235	0.248687	0.450722
TCGA-DX-AB2H-01	0.026936	0.171882	0.160925	0.101015	0.00328125	0.417008
TCGA-DX-AB2J-01	0.0519929	0.0988282	0.092765	0.0816299	0	0.327292
TCGA-DX-AB2L-01	0.0601891	0.132652	0.201834	0.0843735	0.0799562	0.442158
TCGA-DX-AB2O-01	0.0492772	0.144087	0.138092	0.099735	0.0176912	0.439265
TCGA-DX-AB2P-01	0.087322	0.0853552	0.18503	0.109698	0.0719743	0.460464
TCGA-DX-AB2Q-01	0.0824043	0.0760581	0.197203	0.0983677	0	0.388721
TCGA-DX-AB2S-01	0.63388	0.713934	0.140804	0.134936	0.0096852	1.20818
TCGA-DX-AB2T-01	0.138271	0.166092	0.351179	0.135406	0.138696	0.654387
TCGA-DX-AB2V-01	0.0526865	0.146131	0.15844	0.128595	0.116109	0.453062
TCGA-DX-AB2W-01	0.012122	0.145864	0.128563	0.13401	0.0889862	0.600209
TCGA-DX-AB2X-01	0.0449268	0.0937833	0.165794	0.0886525	0	0.507974
TCGA-DX-AB2Z-01	0.25006	0	0.96762	0.170231	0.0530952	1.09975
TCGA-DX-AB30-01	0.0680243	0.0549594	0.189188	0.0926542	0.0550733	0.320467
TCGA-DX-AB32-01	0.241937	0.339569	0.239831	0.17133	0.276804	0.748682
TCGA-DX-AB35-01	0.0376895	0.0724197	0.239489	0.144793	0.114349	0.397504
TCGA-DX-AB36-01	0.0519427	0.0895849	0.200468	0.0980213	0.0232027	0.449668
TCGA-DX-AB37-01	0.106243	0.258788	0.21853	0.114498	0.274051	0.624501
TCGA-DX-AB3A-01	0.056361	0.0772081	0.199579	0.0930046	0.0284687	0.402616
TCGA-DX-AB3B-01	0.0815791	0.0877815	0.188416	0.0896282	0.0115867	0.342578
TCGA-DX-AB3C-01	0.111416	0.0733872	0.163273	0.0971525	0	0.298012
TCGA-FX-A2QS-01	0.0870109	0.122095	0.16109	0.128851	0.0887481	0.416926
TCGA-FX-A3NJ-01	0.0704134	0.0830848	0.130116	0.0773737	0	0.348322
TCGA-FX-A3NK-01	0.0705889	0.0915067	0.232737	0.128624	0.110255	0.383952
TCGA-FX-A3RE-01	0.0872306	0.0770947	0.139053	0.100197	0.0150001	0.39659
TCGA-FX-A3TO-01	0.0242826	0.0955341	0.154366	0.111595	0.0486525	0.421075
TCGA-FX-A48G-01	0.0753224	0.100309	0.118173	0.0667687	0	0.333325
TCGA-FX-A76Y-01	0.0690964	0.0676356	0.174085	0.0772307	0	0.346361
TCGA-FX-A8OO-01	0.0548903	0.0536475	0.156521	0.0927355	0.0228391	0.313439
TCGA-HB-A2OT-01	0.0429009	0.0407374	0.246334	0.168199	0.299043	0.740119
TCGA-HB-A3L4-01	0.103591	0.111893	0.129553	0.0820253	0	0.380042
TCGA-HB-A3YV-01	0.0337567	0.0552527	0.155119	0.0922921	0.181284	0.286535
TCGA-HB-A43Z-01	0.111903	0.0730355	0.169726	0.0813859	0.00634532	0.376006
TCGA-HB-A5W3-01	0.0642289	0.0803728	0.166537	0.0932478	0.0128137	0.407626
TCGA-HS-A5N7-01	0.111906	0.0755707	0.197729	0.111661	0.032357	0.478517
TCGA-HS-A5N8-01	0.123798	0.0634927	0.248824	0.10092	0.123116	0.429376
TCGA-HS-A5N9-01	0.0796394	0.0389306	0.147136	0.0855375	0	0.309211
TCGA-HS-A5NA-01	0.0873454	0.0459915	0.189399	0.0967555	0	0.384125
TCGA-IE-A3OV-01	0.156582	0.137823	0.191969	0.0885855	0.00526308	0.502411
TCGA-IE-A4EH-01	0.0819877	0.0619189	0.148128	0.0748908	0	0.363739
TCGA-IE-A4EI-01	0.0375501	0.0719816	0.164498	0.063894	0.0527122	0.37083
TCGA-IE-A4EJ-01	0.114378	0.18524	0.192431	0.13484	0.158173	0.554618
TCGA-IE-A4EK-01	0.0529318	0.0624001	0.124846	0.0604105	0	0.300644
TCGA-IE-A6BZ-01	0.0593135	0.103833	0.118111	0.111017	0.12426	0.369081
TCGA-IF-A3RQ-01	0	0.134404	0.123619	0.117339	0.250604	0.389698
TCGA-IF-A4AJ-01	0.111729	0.105668	0.252278	0.103756	0	0.459578
TCGA-IF-A4AK-01	0.117172	0.0668029	0.182008	0.0896772	0	0.412876
TCGA-IS-A3K6-01	0.0498966	0.0677683	0.224281	0.0828624	0	0.420238
TCGA-IS-A3K7-01	0.0988582	0.181268	0.199784	0.100983	0.00195237	0.548496
TCGA-IS-A3K8-01	0.0642341	0.0634188	0.161619	0.078683	0	0.370636
TCGA-IS-A3KA-01	0.0958917	0.0636875	0.244112	0.0711382	0	0.364204
TCGA-IW-A3M4-01	0.0586077	0.0698555	0.148838	0.0832287	0	0.353537
TCGA-IW-A3M5-01	0.0531812	0.10532	0.115344	0.0942932	0.0303006	0.379629
TCGA-IW-A3M6-01	0.0788114	0.164301	0.12343	0.0933095	0.0528283	0.440822
TCGA-JV-A5VE-01	0.0704166	0.125161	0.206839	0.111408	0.0401421	0.477629
TCGA-JV-A5VF-01	0.0870271	0.0791789	0.184324	0.0823078	0	0.468655
TCGA-JV-A75J-01	0.070206	0.0544067	0.133225	0.0939229	0	0.310432
TCGA-K1-A3PO-01	0.125787	0.162845	0.294291	0.115162	0.0473793	0.548885
TCGA-K1-A42W-01	0.068724	0.121127	0.195696	0.0811398	0.0337814	0.411047
TCGA-K1-A42X-01	0.0903242	0.0398307	0.193756	0.0830776	0	0.318087
TCGA-K1-A6RT-01	0.509498	0.394491	0.272605	0.102408	0	0.693572
TCGA-K1-A6RU-01	0.0581933	0.227027	0.0999839	0.120586	0.21647	0.522552
TCGA-K1-A6RV-01	0.0751465	0.0443319	0.190129	0.116317	0.0342052	0.50032
TCGA-KD-A5QS-01	0.0822938	0.0833748	0.175615	0.0962232	0.0722817	0.454791
TCGA-KD-A5QT-01	0.0759204	0.0692562	0.128599	0.0795789	0	0.334895
TCGA-KD-A5QU-01	0.0803335	0.0499135	0.203444	0.0943886	0.00537648	0.384925
TCGA-KF-A41W-01	0.111603	0.104773	0.170147	0.114304	0.0327916	0.497126
TCGA-LI-A67I-01	0.0902108	0.0113703	0.267372	0.106127	0.0732059	0.47468
TCGA-LI-A9QH-01	0.0459768	0.0915091	0.154957	0.108409	0.0553207	0.376288
TCGA-MB-A5Y8-01	0.0774704	0.15598	0.149405	0.10258	0.0505778	0.562811
TCGA-MB-A5YA-01	0.0636483	0.0874985	0.166185	0.0815382	0	0.352919
TCGA-MB-A8JK-01	0.132689	0.0967298	0.320187	0.142364	0.0456164	0.456319
TCGA-MB-A8JL-01	0.0882351	0.0481655	0.202237	0.0845735	0.159011	0.41129
TCGA-MJ-A68H-01	0.0687222	0.059708	0.167752	0.0806001	0	0.338769
TCGA-MJ-A68J-01	0.0330957	0.135471	0.120946	0.0909585	0.0967124	0.553697
TCGA-MJ-A850-01	0.0382349	0.0729425	0.0939672	0.12843	0	0.317757
TCGA-MO-A47P-01	0.0705082	0.0799767	0.188235	0.0910775	0.045994	0.370287
TCGA-MO-A47R-01	0	0	0.36529	0.0863223	0.00775115	0.68563
TCGA-N1-A6IA-01	0.0754365	0.0461836	0.204126	0.0927398	0	0.417723
TCGA-PC-A5DK-01	0.0997844	0.119866	0.263498	0.0988559	0	0.445839
TCGA-PC-A5DL-01	0.0812546	0.106119	0.16754	0.0862372	0	0.384997
TCGA-PC-A5DM-01	0.0543344	0.0667934	0.149336	0.0873032	0.0458943	0.456738
TCGA-PC-A5DN-01	0.117867	0.074031	0.23816	0.13042	0.0304347	0.400268
TCGA-PC-A5DO-01	0.0980854	0.0895784	0.281942	0.12399	0.0365635	0.431325
TCGA-PC-A5DP-01	0.0746793	0.0399813	0.169432	0.0739535	0	0.336079
TCGA-PT-A8TR-01	0.0338384	0.109249	0.13231	0.0734492	0	0.306264
TCGA-QC-A6FX-01	0.0957974	0.139897	0.152208	0.163782	0.0858867	0.623864
TCGA-QC-A7B5-01	0.105299	0.185324	0.135586	0.0914593	0	0.557068
TCGA-QC-AA9N-01	0.0708642	0.0575445	0.200739	0.179527	0.0189195	0.56895
TCGA-QQ-A5V2-01	0.0480419	0.232634	0.204303	0.100489	0.0311443	0.562826
TCGA-QQ-A5V9-01	0.0725756	0.139043	0.194942	0.16407	0.182297	0.450457
TCGA-QQ-A5VA-01	0.512532	0.25157	0.401639	0.120186	0.068235	0.879748
TCGA-QQ-A5VB-01	0.292055	0.0540556	0.428588	0.126274	0.0739962	0.821713
TCGA-QQ-A5VC-01	0.0658045	0.0580196	0.197728	0.0816917	0	0.404751
TCGA-QQ-A5VD-01	0.0956199	0.186537	0.137689	0.0885623	0	0.613447
TCGA-QQ-A8VB-01	0.0820562	0.119855	0.158131	0.0870171	0.045411	0.370667
TCGA-QQ-A8VD-01	0.0470412	0.0692178	0.195152	0.0737502	0.0285359	0.39232
TCGA-QQ-A8VF-01	0.0713495	0.120881	0.302051	0.104136	0	0.533966
TCGA-QQ-A8VG-01	0.299221	0.238149	0.232308	0.130902	0.201854	0.885487
TCGA-QQ-A8VH-01	0.0761428	0.0715844	0.206411	0.0989581	0.0450731	0.370178
TCGA-RN-A68Q-01	0.178147	0.357349	0	0.179631	0.243515	0.677273
TCGA-RN-AAAQ-01	0.0884528	0.292752	0.0183023	0.162734	0.166719	0.650357
TCGA-SG-A6Z4-01	0.113231	0.0622475	0.238446	0.105982	0.131207	0.47514
TCGA-SG-A6Z7-01	0.0936789	0.0730593	0.204282	0.110619	0.0112006	0.384229
TCGA-SG-A849-01	0.117652	0.24798	0.329479	0.149887	0.14161	0.800087
TCGA-SI-A71O-01	0.0737691	0.0545388	0.190633	0.0984079	0.0540831	0.509945
TCGA-SI-A71P-01	0.173232	0.249001	0.172015	0.218347	0.290561	0.606958
TCGA-SI-A71Q-01	0.0932085	0.082377	0.191637	0.0939058	0.121531	0.315347
TCGA-SI-AA8B-01	0.112885	0.0816675	0.188347	0.0960846	0.0592787	0.456965
TCGA-SI-AA8C-01	0.0654789	0.110393	0.176866	0.0867878	0.105892	0.365564
TCGA-UE-A6QT-01	0.128283	0.442649	0.337484	0.159887	0.0408288	0.720542
TCGA-VT-A80G-01	0.0866778	0.0528089	0.158771	0.110863	0.0824866	0.420854
TCGA-VT-A80J-01	0.155329	0.183414	0.391436	0.146476	0.211047	0.890073
TCGA-VT-AB3D-01	0.230543	0.513811	0.88003	0.190527	0.0477382	0.943226
TCGA-WK-A8XO-01	0.137389	0.0831396	0.211086	0.0996183	0.110485	0.722279
TCGA-WK-A8XQ-01	0.0907387	0.0838375	0.164062	0.0960341	0.0327721	0.419045
TCGA-WK-A8XS-01	0.082244	0.0442836	0.15564	0.0860229	0	0.357728
TCGA-WK-A8XT-01	0.0684344	0.0528121	0.160728	0.0741936	0	0.301046
TCGA-WK-A8XX-01	0.0593201	0.109879	0.162162	0.0896819	0.0740455	0.499152
TCGA-WK-A8XY-01	0.0714171	0.0517298	0.163397	0.0672421	0	0.33215
TCGA-WK-A8XZ-01	0.0805408	0.0761628	0.170372	0.084361	0	0.383357
TCGA-WK-A8Y0-01	0.117078	0.116946	0.381162	0.180341	0.108617	0.626023
TCGA-WP-A9GB-01	0.0825207	0.0867593	0.103686	0.080667	0	0.314909
TCGA-X2-A95T-01	0.0633446	0.0988466	0.152242	0.0839906	0	0.378161
TCGA-X6-A7W8-01	0.065798	0.116966	0.103384	0.106253	0.0176536	0.570159
TCGA-X6-A7WB-01	0.082585	0.0672488	0.150837	0.0812059	0	0.341243
TCGA-X6-A7WC-01	0.0683209	0.0667764	0.405989	0.160562	0.0497223	0.508927
TCGA-X6-A7WD-01	0.0724966	0.0535276	0.176467	0.106901	0	0.455973
TCGA-X6-A8C2-01	0.167956	0.0703388	0.214066	0.104107	0.122604	0.569449
TCGA-X6-A8C3-01	0.0931618	0.21737	0.176371	0.137294	0.199127	0.608166
TCGA-X6-A8C4-01	0.0409397	0.0712274	0.249016	0.0994077	0	0.46636
TCGA-X6-A8C5-01	0.0689457	0.148767	0.230284	0.0986526	0.101145	0.40399
TCGA-X6-A8C6-01	0.0541032	0.173824	0.154458	0.104658	0.168851	0.434255
TCGA-X6-A8C7-01	0.0578274	0.0620485	0.147904	0.0830241	0.00100418	0.339558
TCGA-X9-A971-01	0.0594439	0.0560968	0.161697	0.110089	0	0.343417
TCGA-X9-A973-01	0.0982827	0.086068	0.180537	0.133163	0.0702564	0.448684
TCGA-Z4-A8JB-01	0.06941	0.0698429	0.188486	0.0807854	0.0375415	0.376678
TCGA-Z4-A9VC-01	0.0904581	0.0833787	0.205715	0.0971348	0.0165011	0.414631
TCGA-Z4-AAPF-01	0.0762945	0.0872957	0.158415	0.0938756	0	0.351537
TCGA-Z4-AAPG-01	0.0313107	0.0259166	0.33151	0.0886977	0.0362007	0.538915

## Sheet: MCPcounter
id	T cell	T cell CD8+	cytotoxicity score	NK cell	B cell	Monocyte	Myeloid DC	Neutrophil	Endothelial cell	Fibroblast
TCGA-3B-A9HI-01A	7.45956	8.5639	6.2594	0.504129	0.644069	24.095	10.074	11.8239	118.254	1166.6
TCGA-3B-A9HJ-01A	35.1146	16.6938	9.18525	0.693732	177.541	45.0494	8.70581	7.60899	19.6884	521.148
TCGA-3B-A9HL-01A	3.03285	0.513285	0.866545	0.504654	0.311175	28.4194	3.19566	23.442	53.0859	1962.57
TCGA-3B-A9HO-01A	17.0102	51.0797	9.21338	1.34335	1.04369	65.0325	24.6685	6.79282	15.0717	4881.43
TCGA-3B-A9HP-01A	4.07076	2.09406	4.74663	1.18754	0.387275	17.8147	5.33053	5.42684	50.3651	1796.77
TCGA-3B-A9HQ-01A	6.45889	5.7661	2.252	0.596948	2.34319	22.6551	21.7644	6.91574	13.5486	2327.25
TCGA-3B-A9HR-01A	1.60255	0.178146	0.0882445	0.399122	0.330489	2.32192	0.833626	4.76037	15.4406	1277.6
TCGA-3B-A9HS-01A	10.9709	23.1336	7.76206	0.378163	0.962465	29.0272	8.38633	7.18824	16.3603	3441.79
TCGA-3B-A9HT-01A	13.997	39.2349	16.9893	1.76044	4.82649	69.4069	7.85104	6.43072	11.6909	1019.47
TCGA-3B-A9HU-01A	13.4576	25.2542	8.69624	2.0601	2.22911	32.5993	17.4466	6.78731	16.3017	2718.64
TCGA-3B-A9HV-01A	1.6261	0.0959981	0.227128	0.0207026	0.0291868	2.27765	0.923444	3.47171	7.72702	1978.04
TCGA-3B-A9HX-01A	6.3353	1.68418	4.93566	0.3512	0.243867	15.248	1.98531	10.9401	25.9425	2632.63
TCGA-3B-A9HY-01A	3.12281	1.77671	2.27722	0.58099	0.914644	10.1037	8.22477	7.67209	13.5225	3333.57
TCGA-3B-A9HZ-01A	5.42818	4.27832	3.80879	0.538704	0.648511	27.6593	14.5941	5.8434	15.4436	1973.57
TCGA-3B-A9I0-01A	6.5874	7.57462	4.80574	1.05471	0.17652	22.4903	9.38635	4.83918	18.1612	3408.23
TCGA-3B-A9I1-01A	3.03105	0.950652	0.681887	1.66049	0.414982	24.4515	14.164	6.40738	10.6604	1884.84
TCGA-3B-A9I3-01A	3.86886	4.2919	6.00407	0.40622	1.91981	7.78851	3.37692	6.63413	15.9897	1938.04
TCGA-3R-A8YX-01A	2.55756	1.85586	0.763728	0.0763012	0.0932984	16.9209	4.41552	3.56671	19.1774	1859.73
TCGA-DX-A1KU-01A	2.69729	5.96136	38.8682	0.484374	0.152409	27.9555	1.99344	7.34956	24.4448	2564.15
TCGA-DX-A1KW-01A	2.28705	0.626156	1.50473	0.0757016	0.193877	23.3621	2.52947	10.9573	55.3785	6827.43
TCGA-DX-A1KX-01A	4.03562	2.99801	2.13839	0.0975874	1.62949	29.3534	6.15897	16.8061	31.5959	2905.43
TCGA-DX-A1KY-01A	1.3614	0.233831	0.39368	0.580776	0.0889965	7.24742	4.41079	8.77819	15.96	2338.55
TCGA-DX-A1KZ-01A	4.9303	5.16366	3.212	0.239199	0.138948	68.0728	9.46133	3.4068	10.3133	3114.21
TCGA-DX-A1L0-01A	2.77317	0.511707	1.17324	0.527036	0.136282	18.4661	4.64061	11.2615	38.1995	5213.74
TCGA-DX-A1L1-01A	14.8746	22.7456	7.11513	0.400756	4.40988	78.8282	8.53577	9.3429	12.6609	1924.19
TCGA-DX-A1L2-01A	3.36968	10.5154	1.12947	2.67675	1.48663	58.8821	11.088	17.1412	67.0286	1498.37
TCGA-DX-A1L3-01A	4.42763	5.30676	2.05107	0.442902	0.233444	54.1275	8.51196	6.68898	19.9535	4329.7
TCGA-DX-A1L4-01A	3.46626	0.294727	0.986909	0.243264	0.70819	45.7719	7.48946	15.5197	19.364	9318.39
TCGA-DX-A23R-01A	1.91225	0.611618	0.783272	0.137205	4.38494	9.45656	19.1201	8.91416	32.3773	2936.41
TCGA-DX-A23T-01A	8.25723	12.8312	2.32071	0.407741	2.95482	47.0655	10.9761	24.8437	24.4496	1415.83
TCGA-DX-A23U-01A	2.42465	0.382926	0.699576	0.478573	0.125998	17.9528	1.21767	4.35172	14.4897	3743.01
TCGA-DX-A23V-01A	3.67931	2.23682	1.9085	0.876829	0.879001	88.8148	25.7136	5.87172	13.9171	2821
TCGA-DX-A23Y-01A	15.1679	45.8528	15.3098	1.6668	1.15991	72.815	9.60507	6.4776	24.4572	1549.71
TCGA-DX-A23Z-01A	2.95861	1.36067	1.85777	0.271115	0.768341	34.3134	9.09779	4.44845	13.1997	4636.62
TCGA-DX-A240-01A	1.36815	1.09507	0.622976	0.0883108	0.112138	7.52734	0.681893	3.91346	10.8165	8031.44
TCGA-DX-A2IZ-01A	1.83131	0.123451	2.33106	0.165263	0.122433	2.13619	0.619023	20.7991	18.0242	264.533
TCGA-DX-A2J0-01A	3.71011	2.64221	1.37445	0.371953	1.74888	15.9862	4.79308	8.41167	29.7271	2216.67
TCGA-DX-A2J1-01A	6.52874	4.40831	3.54411	0.295038	0.359047	72.5321	6.67549	6.29359	24.5478	946.955
TCGA-DX-A2J4-01A	3.97236	2.4975	1.76836	0.168625	11.5276	24.5474	7.45632	5.31286	23.4534	3449.89
TCGA-DX-A3LS-01A	5.91869	4.13222	3.50342	0.332452	0.160602	36.1167	7.6857	6.15703	74.6708	3420.44
TCGA-DX-A3LT-01A	5.27182	5.0029	3.03328	0.150265	0.622561	46.6393	4.21894	5.47	8.42066	2350.77
TCGA-DX-A3LU-01A	12.4248	18.8299	4.16612	1.71747	7.3652	58.9186	4.8583	3.15133	6.51347	1542.65
TCGA-DX-A3LW-01A	1.83722	0.284807	1.04976	0.302737	2.24394	15.3509	7.17888	13.789	51.2058	3217.77
TCGA-DX-A3LY-01B	3.87643	0.372773	1.94925	0.83192	0.351225	79.7888	64.4003	8.56249	28.119	1613.87
TCGA-DX-A3M1-01A	3.8766	3.92804	2.25915	0.476472	0.353716	20.2579	5.20661	7.6962	61.6443	4327.26
TCGA-DX-A3M2-01A	8.94097	8.6733	2.60073	0.496942	0.369552	60.8782	5.28563	6.15027	6.46572	979.656
TCGA-DX-A3U5-01A	3.50871	1.37927	1.48605	0.669487	0.218148	64.3396	11.1633	9.48903	18.1589	4046.69
TCGA-DX-A3U6-01A	25.1212	51.2698	21.3444	0.572398	8.22721	51.8279	22.5869	11.6062	14.2836	2057.16
TCGA-DX-A3U7-01A	2.19681	0.310629	10.2724	0.763944	0.104322	4.69634	1.78019	6.03224	17.5914	1420.97
TCGA-DX-A3U8-01A	14.3007	3.13375	7.89271	1.45221	0.434986	83.9496	7.86366	5.08799	11.2605	1286.99
TCGA-DX-A3U9-01A	1.64622	0.18109	3.44682	0.404026	0.479839	4.1168	0.739073	6.6875	22.6657	2643.09
TCGA-DX-A3UA-01A	2.61403	1.06804	0.644044	0.0781574	4.96974	10.8645	2.26224	5.49188	40.7809	2399.22
TCGA-DX-A3UB-01A	1.81008	0.437327	0.767125	0.355777	0.333051	8.23727	1.79883	3.97604	17.4759	1543.75
TCGA-DX-A3UC-01A	4.18382	1.87723	2.01383	0.370001	0.297578	11.5558	6.30431	6.74037	9.19415	3727.17
TCGA-DX-A3UD-01A	4.06048	0.922625	0.912352	0.642894	0.886531	6.11729	10.1687	3.42968	7.18228	1251.61
TCGA-DX-A3UE-01A	2.94787	0.641971	0.149603	0.441853	0.0523916	4.11497	2.42402	3.50899	15.5002	2332.33
TCGA-DX-A3UF-01A	3.69895	1.77463	2.61206	0.32628	0.0931927	8.6969	2.89352	5.43913	19.7315	2156.38
TCGA-DX-A48J-01A	3.52827	1.44593	1.91311	0.797042	0.45536	5.61843	3.31762	8.43517	17.5821	2515.42
TCGA-DX-A48K-01A	3.87209	1.86343	5.19201	0.214948	0.158348	25.7606	3.70695	5.9153	17.7698	7794.99
TCGA-DX-A48L-01A	2.64679	0.467391	0.345335	0.506162	0.0768191	4.04103	2.43343	6.18174	18.3419	2712.61
TCGA-DX-A48N-01A	2.53742	0.615779	0.730779	0.494085	0.307903	18.8098	5.27781	11.1712	25.1917	3786.66
TCGA-DX-A48O-01A	3.27145	3.68337	1.51791	0.476593	0.523868	6.81985	4.56346	4.40531	8.66344	1641.83
TCGA-DX-A48P-01A	3.75829	3.27896	2.02565	1.03695	0.233504	13.618	6.4958	3.40701	13.4503	2568.35
TCGA-DX-A48R-01A	1.12215	0.221626	0.0792269	0.151866	0.072724	2.72467	0.365432	6.43852	3.6382	1711.25
TCGA-DX-A48U-01A	2.05231	0.826584	0.338289	0.169912	0.107399	5.8235	7.23819	3.73602	9.38289	2850.62
TCGA-DX-A6B7-01A	1.20114	0.370105	0.534403	0.116737	0.133797	3.36434	0.951912	3.45119	11.5293	2364.74
TCGA-DX-A6B8-01A	1.94642	0	18.0233	0.0591282	0.246492	15.3102	3.3427	11.0096	11.8899	5359.14
TCGA-DX-A6B9-01A	2.28654	4.34537	1.01686	0.174344	0.662532	4.51929	2.71153	7.32473	46.2998	2987.87
TCGA-DX-A6BA-01A	1.40131	0.467441	0.425036	0.378315	0.209452	8.56751	5.01613	7.95443	11.7664	1959.17
TCGA-DX-A6BB-01A	2.29125	0.611042	0.374121	0.198581	0.379813	3.39297	0.761896	2.9569	7.83975	2389.02
TCGA-DX-A6BE-01A	9.18009	17.5374	5.58452	0.332129	4.19518	61.0205	10.837	4.09587	15.6545	3877.49
TCGA-DX-A6BF-01A	6.99508	1.89908	7.48356	1.16449	0.124046	61.2062	7.62337	7.16792	14.2571	768.228
TCGA-DX-A6BG-01A	7.37739	19.3139	7.03465	0.652259	0.527335	28.5369	4.49537	5.98241	59.5211	6769.82
TCGA-DX-A6BH-01A	2.68876	2.70327	1.46742	0.21566	0.263724	14.3811	6.61333	5.28243	19.7827	4265.57
TCGA-DX-A6YQ-01A	8.92116	10.4589	6.14483	0.634671	0.865434	28.3389	6.28117	5.21372	13.0129	804.735
TCGA-DX-A6YR-01A	5.09856	1.57439	2.29261	0.264464	0.213855	19.9702	5.73045	6.62303	39.7201	4188.24
TCGA-DX-A6YS-01A	3.20883	0.834352	0.858719	0.253988	0.176415	10.1278	10.9826	9.60982	38.5607	2162.77
TCGA-DX-A6YT-01A	6.7434	8.86013	0.789416	0.259263	0.0931096	22.0088	8.81867	16.3655	35.7601	1479.15
TCGA-DX-A6YU-01A	16.3454	34.6372	10.7892	0.710793	0.592769	94.6596	11.0046	7.7419	86.3947	1657.67
TCGA-DX-A6YV-01A	2.22676	0.222276	0.392405	0.210777	0.781683	5.79196	3.08688	13.9172	14.067	2342.62
TCGA-DX-A6YX-01A	2.9213	0.42104	0.922235	0.177109	0.129615	20.1205	3.35812	4.73781	11.4763	1187.08
TCGA-DX-A6YZ-01A	5.2303	2.29191	3.69234	0.185924	0.519332	39.162	19.0705	8.85452	51.5817	1688.73
TCGA-DX-A6Z0-01A	8.83162	4.87153	3.08467	0.23389	0.881186	23.3669	8.45267	7.84216	21.5207	3512.45
TCGA-DX-A6Z2-01A	9.31171	10.9255	4.22469	0.395111	0.407222	21.3981	30.2822	7.10552	32.1355	3328.8
TCGA-DX-A7EF-01A	2.2521	0.207982	3.20176	0.114499	0.52216	8.95462	0.739755	4.19643	12.2532	3510.87
TCGA-DX-A7EI-01A	2.75782	54.5578	1.87484	0.468377	2.02444	2.63042	1.84385	6.19307	8.72227	3329.01
TCGA-DX-A7EL-01A	10.5268	31.5414	13.3816	0.530035	2.30116	19.873	6.29138	5.38618	16.4092	2587
TCGA-DX-A7EM-01A	4.50817	3.39715	2.16067	0.804944	0.210156	17.2658	6.21389	6.85922	20.2818	2672.43
TCGA-DX-A7EN-01A	2.47961	0.186206	0.1656	0.613767	0.0293292	3.42963	2.54498	4.63892	9.25266	2346.79
TCGA-DX-A7EO-01A	3.63569	1.18236	0.265313	0.0224955	0.139757	0.904985	0.26055	5.96554	5.08825	525.326
TCGA-DX-A7EQ-01A	11.2979	0	0.708592	0.0426797	0.0404481	4.467	0.204697	3.35904	8.05688	280.13
TCGA-DX-A7ER-01A	2.06095	0.0639503	0.644137	0.0786336	0.0976853	1.21761	0.300255	4.94803	10.442	436.037
TCGA-DX-A7ES-01A	8.20112	9.60768	6.97021	0.771369	19.1506	55.8602	6.73165	9.02621	41.0458	1292.01
TCGA-DX-A7ET-01A	18.7958	30.6241	9.56526	0.307924	0.479121	42.1021	7.43068	4.65567	5.00288	897.402
TCGA-DX-A7EU-01A	4.82005	2.90546	1.06491	0.238186	0.218911	44.3079	5.70935	10.4966	19.6016	1654.2
TCGA-DX-A8BG-01A	22.9763	59.1729	25.9636	1.08679	3.30532	72.973	20.0867	6.92819	13.1941	997.15
TCGA-DX-A8BH-01A	9.61288	15.6499	6.03077	0.0561469	1.12051	31.6219	3.54312	12.1606	5.06135	579.607
TCGA-DX-A8BJ-01A	3.36371	0.558516	1.35681	0.0476916	0.301443	8.50653	1.23482	4.26687	8.21962	4076.79
TCGA-DX-A8BK-01A	6.93488	7.45453	2.81278	0.281387	0.274902	43.2139	13.6592	5.1144	14.5106	895.059
TCGA-DX-A8BL-01A	14.0353	13.3184	7.54715	1.23547	15.4554	30.0042	7.01957	5.80784	9.06972	1236.65
TCGA-DX-A8BM-01A	3.51591	0.957379	0.502907	0.061585	0.518086	28.503	10.6222	5.01036	12.844	801.985
TCGA-DX-A8BN-01A	4.63648	17.7509	0.662677	0.0822275	0.208573	59.2995	4.41289	5.69498	15.008	1817.76
TCGA-DX-A8BO-01A	7.78762	1.76437	5.17096	0.26438	0.845474	36.7449	19.2446	4.42679	7.19039	780.078
TCGA-DX-A8BP-01A	11.4697	21.8666	14.6751	0.356432	0.893905	31.8476	14.2789	5.35142	6.38451	1030.12
TCGA-DX-A8BQ-01A	21.4022	55.2215	17.2124	0.707231	1.07066	64.4168	22.1677	3.24432	7.06412	499.663
TCGA-DX-A8BR-01A	5.81845	10.861	1.24694	0.154419	0.178302	77.7917	12.6089	23.2069	27.6621	1083.71
TCGA-DX-A8BS-01A	1.95004	1.25167	2.55081	0.107979	0.174457	24.2663	3.49334	6.14397	15.2901	2149.91
TCGA-DX-A8BT-01A	5.82979	0.542683	1.20914	0.897241	0.639479	28.9908	7.96814	4.51996	32.6758	2035.09
TCGA-DX-A8BU-01A	4.0943	2.03394	1.61747	0.186943	0.838002	18.6202	1.39201	7.30596	18.2931	2240.43
TCGA-DX-A8BV-01A	3.78725	0.432076	2.79696	0.333205	0.36549	27.9443	11.1998	14.7716	105.925	1862.96
TCGA-DX-A8BX-01A	3.0577	0.138881	1.12468	0.172512	0.208516	50.9075	4.42679	5.62589	18.816	2424.77
TCGA-DX-A8BZ-01A	1.94686	0.398742	1.05561	0.0765589	0.215012	22.7485	2.90826	3.00416	7.88912	1447.25
TCGA-DX-AATS-01A	2.21093	0.730176	4.32641	0.276162	0.18656	24.3854	1.73157	5.62372	12.5701	3820.14
TCGA-DX-AB2E-01A	2.78683	5.54636	2.55037	0.429786	0.171455	26.5453	2.05424	8.80413	10.8127	4645.63
TCGA-DX-AB2F-01A	3.68528	0.218103	1.07367	0.253442	0.575708	53.2725	7.73253	10.861	30.5921	3752.3
TCGA-DX-AB2G-01A	5.25903	2.90078	1.10482	0.423764	0.380635	57.0657	3.15977	12.6225	19.6527	2277.75
TCGA-DX-AB2H-01A	3.91884	0.110858	1.18054	0.119446	0.431306	3.56282	0.577551	12.0277	29.3572	793.721
TCGA-DX-AB2J-01A	3.24423	0.0415899	0.310458	0.198538	22.5001	6.84842	2.29321	5.35028	11.7653	916.454
TCGA-DX-AB2L-01A	2.57552	1.75281	1.51886	0.208562	0.287054	18.4486	4.4305	6.87142	40.9519	10007.4
TCGA-DX-AB2O-01A	5.14949	4.86762	2.92353	0.685673	0.261876	15.2811	1.6719	5.21548	11.3227	2603.72
TCGA-DX-AB2P-01A	3.29707	0.954624	3.20792	0.227823	0.323929	25.8575	3.28362	5.4509	11.5176	8406.05
TCGA-DX-AB2Q-01A	1.89808	1.30306	1.21837	0.129542	0.115624	13.0189	0.831796	7.4882	14.7416	1686.84
TCGA-DX-AB2S-01A	40.968	24.9163	14.3853	0.672255	30.0719	76.376	32.9441	4.70819	16.7014	919.133
TCGA-DX-AB2T-01A	12.7865	17.1931	12.6307	1.25535	0.651743	46.5653	23.6414	7.94279	28.8767	1626.71
TCGA-DX-AB2V-01A	7.30338	1.41383	6.74486	0.432151	1.031	24.1053	9.04337	10.8524	53.4148	2552.05
TCGA-DX-AB2W-01A	2.74575	1.70337	1.54707	0.10253	1.29019	39.2263	2.07047	3.59527	4.22058	1166.29
TCGA-DX-AB2X-01A	2.69094	0.486029	1.15796	0.13598	0.119023	12.2703	1.26818	3.46538	7.09888	594.421
TCGA-DX-AB2Z-01A	24.7041	121.19	38.8648	2.83871	0.808419	63.7408	14.9633	6.39521	10.175	1849.2
TCGA-DX-AB30-01A	2.07472	1.02004	0.542518	0.0459858	0.6964	6.12907	2.32177	11.3461	11.3535	1662.34
TCGA-DX-AB32-01A	21.6365	25.612	9.39211	0.393231	8.63402	83.3211	12.3902	4.57802	18.9617	874.04
TCGA-DX-AB35-01A	5.31738	0.893754	1.55923	0.399273	0.142493	22.0548	2.41576	7.86044	36.7883	3229.87
TCGA-DX-AB36-01A	1.266	0.241108	1.58206	0.0842993	0.248313	18.0847	0.884119	3.32731	13.232	5898.47
TCGA-DX-AB37-01A	10.7875	11.2129	5.05131	0.754237	6.39555	84.1041	15.717	3.74155	11.0598	1237.01
TCGA-DX-AB3A-01A	1.77114	0.910288	2.16392	0.230509	0.414904	10.6698	3.06922	10.1303	46.2579	1622.15
TCGA-DX-AB3B-01A	2.51547	0.562104	0.800549	0.215565	1.55513	3.44084	1.23373	11.2103	13.5276	2741.16
TCGA-DX-AB3C-01A	1.70531	0.0488188	0.140183	0.0820564	0.263212	1.57155	0.211766	9.72989	2.6049	275.049
TCGA-FX-A2QS-01A	2.29782	1.73576	1.50272	0.61441	0.158555	20.3191	13.7607	4.96226	12.7158	2480.49
TCGA-FX-A3NJ-01A	3.19627	0.659824	1.1656	0.747988	0.46919	10.9705	3.82226	20.0538	10.4055	3306.49
TCGA-FX-A3NK-01A	2.39912	2.3961	1.04026	0.362818	3.10724	17.4566	3.08	10.1205	41.0385	3893.08
TCGA-FX-A3RE-01A	0.912739	0.248954	1.06342	0.092888	0.183215	10.8808	2.6931	3.62554	15.6711	3133.13
TCGA-FX-A3TO-01A	2.59978	0.575342	13.6811	0.294509	0.169584	20.8589	1.19539	5.11134	21.4986	1209.5
TCGA-FX-A48G-01A	2.45394	1.22268	3.64556	0.15968	0.133604	4.9038	1.13546	2.75746	12.1558	3268.61
TCGA-FX-A76Y-01A	2.67442	1.09528	1.47071	0.629597	0.373634	5.67273	5.34667	3.75472	10.3826	3284.47
TCGA-FX-A8OO-01A	4.45241	0.274883	0.551645	0.0707345	0.134006	3.10228	0.932278	5.90944	25.5624	242.514
TCGA-HB-A2OT-01A	0.808258	0.803262	0.655375	0.0523744	0.517859	72.9867	1.3904	6.03082	30.9023	2037.27
TCGA-HB-A3L4-01A	2.15517	0.0574217	0.457516	0.0837841	0.134081	4.41942	4.22118	3.85727	13.837	1575.1
TCGA-HB-A3YV-01A	2.1823	1.99594	1.34027	0.254751	0.524345	6.25927	3.64427	4.49358	32.3417	5100.4
TCGA-HB-A43Z-01A	1.90703	2.01393	1.44095	0.199737	0.249286	6.96174	3.08544	4.85754	7.07744	2800.88
TCGA-HB-A5W3-01A	2.54232	1.51883	1.23604	0.235413	0.371346	12.1957	10.2485	6.99928	18.8823	1415.42
TCGA-HS-A5N7-01A	3.44729	8.44823	1.71366	0.313449	0.201656	17.3866	7.38984	6.15598	26.3115	2839.58
TCGA-HS-A5N8-01A	2.26761	1.49338	1.21372	0.323466	0.761084	21.3264	2.96947	3.78068	20.498	1102.9
TCGA-HS-A5N9-01A	2.07525	0.423005	2.40381	0.189407	0.0483858	1.37646	1.6847	7.61238	6.58889	913.287
TCGA-HS-A5NA-01A	2.94523	1.94464	1.14365	0.189828	0.268644	9.00287	9.1405	2.79466	4.74474	1615.52
TCGA-IE-A3OV-01A	6.03648	5.82293	3.61612	1.06975	1.54622	22.2253	6.89778	7.15596	14.9308	1805.36
TCGA-IE-A4EH-01A	2.76535	0.93286	0.88958	0.195113	0.102912	6.58325	7.03286	4.37797	13.0983	4015.49
TCGA-IE-A4EI-01A	1.53453	0.0766135	0.295366	1.02339	1.14059	8.4126	6.32204	6.43842	11.198	1507.9
TCGA-IE-A4EJ-01A	7.7941	6.33251	3.72896	1.38259	2.62956	42.3341	8.76639	7.93634	20.6848	2434.03
TCGA-IE-A4EK-01A	1.62271	0.501208	0.542826	0.54153	0.0505829	3.26167	0.852916	5.00968	13.4623	1929.47
TCGA-IE-A6BZ-01A	3.87333	1.39746	1.16775	0.108755	0.0994428	22.5171	6.4428	7.3097	16.4562	2538.36
TCGA-IF-A3RQ-01A	6.459	0.174428	1.70565	0.642003	0.1429	37.9324	3.16495	5.87492	6.96702	1571.84
TCGA-IF-A4AJ-01A	5.68735	24.9351	4.3094	0.367605	0.355152	19.1516	10.7154	4.24145	22.562	2535.49
TCGA-IF-A4AK-01A	2.60269	2.49566	1.81736	0.265487	0.626009	9.70225	4.50628	8.45731	13.6286	2340.83
TCGA-IS-A3K6-01A	4.20374	9.66054	2.59947	0.186711	2.51136	20.4333	16.5294	2.36119	2.32152	444.364
TCGA-IS-A3K7-01A	5.83836	4.04991	3.82651	0.196501	0.212838	19.7672	8.23029	2.4445	5.11666	1502.76
TCGA-IS-A3K8-01A	1.55891	0.534205	0.563694	0.177424	0.378142	4.64933	1.65487	2.37206	9.65668	2788.48
TCGA-IS-A3KA-01A	7.0908	16.8544	5.65994	0.383801	4.16235	13.7182	1.01644	3.94282	3.86976	159.947
TCGA-IW-A3M4-01A	0.973789	0.341974	0.614574	0.185735	0.244313	8.4783	3.56812	3.57247	7.1563	2145.02
TCGA-IW-A3M5-01A	1.75874	3.74916	0.335195	0.0522627	0.677615	7.28061	0.913288	6.73593	16.0697	684.478
TCGA-IW-A3M6-01A	3.36825	4.42768	2.24473	0.478726	0.242692	19.4023	3.7655	3.31654	14.7309	2770.77
TCGA-JV-A5VE-01A	6.00301	10.5725	4.43246	0.190149	0.239021	21.7931	11.6497	3.00237	5.46997	992.381
TCGA-JV-A5VF-01A	1.23221	0.0753925	12.2949	0.06381	0.0666922	16.1227	0.333604	5.90859	4.11664	2015.49
TCGA-JV-A75J-01A	1.06272	1.11672	0.171491	0.0676441	0.616082	0.9696	2.39006	8.26819	9.12794	1330.85
TCGA-K1-A3PN-02A	1.38781	0.323057	0.568855	0.106433	0.111169	5.26912	2.7779	3.99273	10.1252	4450.69
TCGA-K1-A3PO-01A	7.99639	6.17501	11.8478	0.449491	3.14841	22.7108	11.851	10.5817	64.8324	1355.82
TCGA-K1-A42W-01A	2.85822	1.43215	1.18717	0.428891	0.14854	14.0228	2.68902	3.15115	20.2646	1159.06
TCGA-K1-A42X-01A	0.71895	0.38903	0.673207	0.352341	0.736742	2.32521	5.63132	2.94191	5.76	1127.62
TCGA-K1-A6RT-01A	20.5944	54.1304	21.9612	1.43017	60.6318	31.5616	13.5198	4.27471	13.3691	529.154
TCGA-K1-A6RU-01A	8.07755	4.6914	1.96198	0.470696	0.282709	65.3163	10.4478	9.68847	37.1077	1019.4
TCGA-K1-A6RV-01A	0.880034	0.236841	1.05574	0.101	0.128505	16.2505	1.36602	2.70101	7.63807	2532.04
TCGA-KD-A5QS-01A	2.67045	0.364516	1.84842	0.193471	0.178986	18.1143	1.53293	5.013	21.4853	2979.31
TCGA-KD-A5QT-01A	2.87869	1.70084	0.897901	0.510189	0.177383	4.82818	1.18023	5.95211	9.88195	2431.8
TCGA-KD-A5QU-01A	2.02601	2.98321	3.36484	0.226958	0.145421	8.33542	3.78289	3.18581	7.86127	2096.16
TCGA-KF-A41W-01A	3.42944	0.390729	0.961201	0.229149	0.960545	15.3757	2.38748	4.27434	18.3601	2220.08
TCGA-LI-A67I-01A	2.18814	0.411579	0.843169	0.0993732	0.105666	21.2423	2.19752	4.20983	12.044	2869.85
TCGA-LI-A9QH-01A	3.46618	0.269878	0.259839	0.175404	0.2058	11.3746	11.7206	6.85824	21.1334	1362.15
TCGA-MB-A5Y8-01A	1.30245	1.09287	3.21684	0.187685	0.21231	36.2782	4.95344	3.7087	5.76387	2642.1
TCGA-MB-A5YA-01A	2.78091	0.757107	1.24378	0.463875	0.15741	7.40048	1.86283	3.95026	15.7262	1869.54
TCGA-MB-A8JK-01A	3.76821	6.04933	3.68138	0.802021	0.39819	32.1799	5.64794	12.7476	57.4519	2463.83
TCGA-MB-A8JL-01A	2.42684	2.13032	1.32033	0.116505	0.51652	12.7966	2.80387	7.04443	10.5525	7675.56
TCGA-MJ-A68H-01A	2.95995	0.110947	0.935318	0.0933688	0.158026	5.77973	2.43828	6.93483	24.2238	2800.55
TCGA-MJ-A68J-01A	5.60547	1.60003	0.575771	0.0827109	0.650222	18.754	23.329	7.0752	15.7952	2338.1
TCGA-MJ-A850-01A	7.88559	0.45054	0.585055	0.0385787	0.168405	2.92447	0.364667	4.05235	5.57581	701.065
TCGA-MO-A47P-01A	2.43836	5.6563	3.5753	0.62024	0.911848	14.5029	3.48522	15.2832	13.566	1052.7
TCGA-MO-A47R-01A	2.38943	0.525034	12.5974	0.522519	0.0656035	9.79557	18.5927	7.71251	15.2227	850.176
TCGA-N1-A6IA-01A	1.88745	0.300735	1.78538	0.214143	0.0837071	8.48112	2.13096	5.29101	13.4282	4669.39
TCGA-PC-A5DK-01A	6.67186	20.3417	5.59939	0.657898	1.26235	15.5856	8.13747	6.43373	14.1199	2253.45
TCGA-PC-A5DL-01A	5.44268	2.03311	1.23408	0.542921	0.197309	12.6944	4.68044	7.06704	10.4799	2975.86
TCGA-PC-A5DM-01A	0.827659	0	0.75359	0.0683883	0.317351	9.34031	1.00958	6.97955	5.64839	1382.86
TCGA-PC-A5DN-01A	3.70688	1.91825	95.4795	0.200134	5.81291	14.7534	4.62602	6.74979	52.7289	1914.66
TCGA-PC-A5DO-01A	4.82884	2.39429	4.43877	0.597886	0.18257	11.6882	12.039	7.67815	26.9156	2644.46
TCGA-PC-A5DP-01A	1.62019	1.30731	0.591156	0.567644	0.332662	3.19916	10.0441	4.98636	15.3547	4166.73
TCGA-PT-A8TR-01A	4.05818	0	0.290484	0.154227	1.96573	1.51145	1.05252	5.85786	10.8049	1154.62
TCGA-QC-A6FX-01A	3.94846	1.90132	1.0988	0.142871	0.251421	47.576	2.13845	9.98277	13.9597	823.28
TCGA-QC-A7B5-01A	4.09116	2.58572	7.98923	0.494683	0.25873	35.0612	2.17873	3.37444	10.0451	3576.91
TCGA-QC-AA9N-01A	3.2901	0.206356	0.55069	0.0562676	0.128601	27.3304	13.0649	5.84427	15.5949	1120.59
TCGA-QQ-A5V2-01A	2.58241	2.19498	7.6138	0.115946	0.267412	34.2359	1.10817	2.75537	10.4098	1450.77
TCGA-QQ-A5V9-01A	4.44578	5.61598	3.30875	0.15484	0.454193	32.7175	3.27821	6.33057	25.994	1419.9
TCGA-QQ-A5VA-01A	23.1456	30.2028	11.1612	0.510322	30.3777	42.7201	28.2359	6.65365	16.2706	1707.11
TCGA-QQ-A5VB-01A	8.74206	18.5775	6.56863	0.626118	0.21732	37.8593	1.95022	7.48907	12.3211	2867.92
TCGA-QQ-A5VC-01A	1.42987	0.387246	2.587	0.131021	0.202769	10.1336	0.364046	5.18836	6.07238	739.004
TCGA-QQ-A5VD-01A	5.70749	2.4122	2.84168	0.262046	1.0546	17.315	7.62077	5.47625	20.6629	3970.89
TCGA-QQ-A8VB-01A	6.18909	0.72983	55.113	0.395416	0.335088	5.88892	13.3974	15.7408	18.0497	2299.99
TCGA-QQ-A8VD-01A	1.88148	3.61968	0.534513	0.136274	0.10699	5.30906	2.44087	5.04546	31.9427	12975.8
TCGA-QQ-A8VF-01A	6.59192	20.0196	8.23615	1.036	0.905497	29.1043	1.49071	2.77278	7.44159	525.257
TCGA-QQ-A8VG-01A	21.6543	10.5429	11.8957	0.202136	6.20519	80.9562	3.99969	9.2638	15.7279	777.615
TCGA-QQ-A8VH-01A	1.93455	0.762945	0.649417	0.291083	0.904037	9.01587	1.48208	4.77429	18.7758	477.177
TCGA-RN-A68Q-01A	36.1925	4.58008	3.71376	0.390219	1.14783	68.1905	3.07153	7.48646	12.0357	155.003
TCGA-RN-AAAQ-01A	21.758	0.132062	18.7136	0.407186	0.724129	51.7379	6.14957	6.51223	3.06697	229.31
TCGA-SG-A6Z4-01A	3.71495	0.506555	0.780497	0.332046	0.163325	25.3483	2.53584	9.34847	35.4234	3877.89
TCGA-SG-A6Z7-01A	5.22213	0.263949	2.42976	0.177	1.20655	5.94145	4.63829	13.528	23.1822	1146.45
TCGA-SG-A849-01A	16.4443	51.1353	13.5788	0.688167	1.09628	57.0392	13.926	4.53263	13.623	708.476
TCGA-SI-A71O-01A	2.1532	1.3065	1.29293	0.0841249	1.94644	13.6461	2.19556	9.14257	17.7074	3931.07
TCGA-SI-A71P-01A	7.10676	5.15891	3.15665	0.223802	2.38447	73.3033	2.64842	9.59387	14.8152	211.84
TCGA-SI-A71Q-01A	2.84438	5.83362	1.53563	0.205232	0.740597	5.01837	0.967437	16.4283	25.5867	955.86
TCGA-SI-AA8B-01A	2.43362	0.279339	0.44573	0.0747717	0.0941811	19.1908	1.39168	8.39335	7.51882	5200.46
TCGA-SI-AA8C-01A	4.50043	5.14326	5.35386	0.141847	0.885239	10.9111	3.46539	19.4618	16.5524	2682.24
TCGA-UE-A6QT-01A	22.1874	38.3564	18.7908	1.52322	15.6921	63.0467	28.8393	6.56344	15.1085	963.091
TCGA-VT-A80G-01A	3.23915	1.81596	1.25766	0.17107	0.437617	13.8122	1.27647	4.2937	9.59788	3924.2
TCGA-VT-A80J-01A	6.73686	3.23482	1.52562	0.222257	1.75739	16.0478	4.3281	6.04154	7.82918	248.411
TCGA-VT-AB3D-01A	52.5128	154.403	43.07	2.46047	6.39966	65.5224	15.4946	6.38662	31.854	1199.4
TCGA-WK-A8XO-01A	6.25638	3.92119	2.52304	0.328649	1.33107	30.5737	4.74439	4.00548	20.1772	2470.77
TCGA-WK-A8XQ-01A	2.79238	1.92892	1.32129	0.200941	0.781074	16.5006	1.03779	8.98981	13.4105	384.018
TCGA-WK-A8XS-01A	1.45179	0.514012	0.518147	0.0956766	0.307424	5.1513	4.93068	5.91739	11.2784	2602.46
TCGA-WK-A8XT-01A	1.71768	0.080946	0.131334	0.0478977	0.242303	1.04751	0.319143	7.35433	8.1859	613.63
TCGA-WK-A8XX-01A	2.86149	1.22672	1.03251	0.882954	0.259673	20.7678	7.80222	6.50692	20.0922	2540.06
TCGA-WK-A8XY-01A	2.07237	0.0884233	0.482033	0.0599622	0.0539534	3.59054	1.25354	6.75956	19.2696	2225.52
TCGA-WK-A8XZ-01A	1.77587	0.887102	0.953421	0.507843	0.184645	6.87868	6.41016	6.98046	26.7772	2692.83
TCGA-WK-A8Y0-01A	9.19462	14.3538	10.8394	0.802578	0.549258	42.3972	6.03428	6.55382	16.3688	4026.14
TCGA-WP-A9GB-01A	5.66658	0	0.148095	0.22598	0.105508	2.22728	0.426129	4.5127	9.46562	2072.55
TCGA-X2-A95T-01A	3.9314	0.759558	1.08834	0.364991	0.109268	6.77872	13.544	8.42393	12.9058	3415.09
TCGA-X6-A7W8-01A	1.89237	1.58343	1.12122	0.0798917	0.230232	25.6863	1.46249	4.01677	7.06777	766.172
TCGA-X6-A7WB-01A	1.75902	0.313178	0.436629	0.269005	0.0888117	4.55176	1.78073	4.15415	20.599	3296.86
TCGA-X6-A7WC-01A	7.17344	9.5704	12.2511	0.627069	0.190108	29.5881	1.81284	4.71352	16.2602	4074.1
TCGA-X6-A7WD-01A	0.962579	0.296945	0.457024	0.993245	0.0980081	14.857	1.81598	6.22058	31.5268	3449.64
TCGA-X6-A8C2-01A	2.69672	0.872745	0.629893	0.28012	0.386182	37.6538	9.5296	6.89428	11.9481	5381.82
TCGA-X6-A8C3-01A	6.65175	5.80609	3.57285	0.384035	0.513477	58.7718	3.12824	7.09731	15.3084	905.106
TCGA-X6-A8C4-01A	1.64188	0.368916	1.06158	0.127722	0.0684012	10.5753	1.89022	2.90237	7.67188	1813.74
TCGA-X6-A8C5-01A	6.58886	9.26014	5.93306	1.13382	0.327908	28.8362	7.255	5.77764	21.6418	3949.64
TCGA-X6-A8C6-01A	5.62464	2.85405	2.097	0.452461	0.209143	41.7033	8.3548	8.60219	37.0488	1726.82
TCGA-X6-A8C7-01A	1.5224	0.0503887	0.171134	0.0939789	0.196551	2.28326	0.825932	17.7535	7.0029	2064.52
TCGA-X9-A971-01A	1.44813	0.0564793	0.443534	0.123392	0.122371	4.54164	3.1442	6.27314	20.2432	2502.55
TCGA-X9-A973-01A	3.12703	0.407541	0.972265	0.0751564	0.204807	24.8778	3.3575	5.0661	20.3686	1721.33
TCGA-Z4-A8JB-01A	3.31129	1.87946	1.16389	0.142035	0.687072	8.33856	2.31047	4.18595	17.033	18345.3
TCGA-Z4-A9VC-01A	1.49249	2.38229	1.21207	0.968284	1.17838	16.3461	2.61839	13.4883	57.2098	1136.43
TCGA-Z4-AAPF-01A	2.54896	2.40235	2.97487	0.161931	0.219164	6.05058	1.70457	4.94277	24.0805	1258.84
TCGA-Z4-AAPG-01A	2.42212	0.0389362	3.08603	0.178039	0.150146	19.1632	2.19265	4.88293	8.53776	1692.82

## Sheet: 18GEP_EXP
id	STAT1	CXCL9	LAG3	HLA-DRB1	PSMB10	NKG7	CD276	CD8A	CXCR6	IDO1	PDCD1LG2	HLA-E	HLA-DQA1	CD27	CCL5	CMKLR1	TIGIT	CD274
TCGA-3B-A9HI-01A	4.76586	5.39361	2.00072	9.18596	3.84004	4.68971	5.9741	2.48084	1.28268	3.01073	2.10709	8.90045	4.44298	2.32253	5.25402	4.66524	1.70329	1.12977
TCGA-3B-A9HJ-01A	5.08279	4.75571	2.85403	10.278	5.26231	5.85244	3.56766	3.79929	2.41384	2.66768	2.75672	9.25318	6.40302	6.22411	6.64502	4.45822	3.83245	2.05983
TCGA-3B-A9HL-01A	3.93219	1.54931	0.339454	6.47537	3.65035	3.26409	6.00604	0.785479	0.573274	4.36734	1.24558	8.16116	1.50792	0.35667	3.75089	3.04663	0.423155	0.188508
TCGA-3B-A9HO-01A	5.9075	6.47499	3.82805	10.9727	5.5884	7.15691	5.52212	4.59434	3.21264	5.91272	3.39637	9.57932	5.77528	4.12525	7.99684	4.85381	2.29079	0.835572
TCGA-3B-A9HP-01A	5.06223	3.89932	2.63965	8.90648	3.86468	4.1741	5.2209	1.15017	0.581386	2.53956	2.28665	7.9564	4.48976	1.41902	4.63395	2.71135	0.575202	1.12545
TCGA-3B-A9HQ-01A	5.51815	4.16931	1.18869	10.0767	4.35238	3.36394	4.37643	2.18013	1.65707	1.79482	2.88703	8.88182	5.17065	2.43315	5.50051	3.60573	1.21768	1.77219
TCGA-3B-A9HR-01A	4.57704	0.188148	0.0731896	4.91049	1.86529	0.22662	4.06249	0.126844	0.128069	0.227359	1.73116	5.99974	1.23686	0.34562	0.579521	1.69046	0.0187123	0.785709
TCGA-3B-A9HS-01A	5.17465	6.16782	2.3688	9.09382	3.99064	4.79766	5.61052	3.80328	1.86615	3.31325	1.75258	8.0557	5.24327	3.83453	5.7513	4.21439	2.17905	0.709232
TCGA-3B-A9HT-01A	7.27742	7.76517	4.65101	10.9877	5.77929	6.2746	4.6894	5.00872	3.431	3.95079	3.44764	8.97002	6.92019	3.85476	7.41361	4.7647	3.02719	2.66017
TCGA-3B-A9HU-01A	6.55543	5.18599	5.35767	9.79151	4.16126	4.59784	3.87649	3.76021	2.27907	3.2915	3.5003	8.53709	5.36346	2.80866	6.19426	2.58492	2.10658	2.77685
TCGA-3B-A9HV-01A	3.77963	0.103007	1.29207	4.59445	3.58587	0.887109	4.65057	0.115971	0.147447	0.988853	0.297079	6.41613	0.664937	0.223782	1.51928	2.74976	0.0238181	0.0695152
TCGA-3B-A9HX-01A	5.20475	1.96892	1.74333	6.68066	4.24125	2.81165	5.27822	1.3359	0.892468	2.03497	2.38436	6.93543	2.4722	0.969537	3.78222	1.49051	0.645607	1.89626
TCGA-3B-A9HY-01A	6.7063	5.46858	1.4815	7.3546	3.15264	3.34852	3.85037	1.68013	1.01315	2.80596	2.99492	7.49006	3.53971	1.55699	3.79074	4.37442	0.574737	1.72022
TCGA-3B-A9HZ-01A	5.56593	3.32579	1.34574	9.51548	3.46264	3.3801	5.99238	2.41389	1.37502	2.87702	2.97552	7.73946	5.03317	1.65441	5.11853	2.85762	1.19884	1.72327
TCGA-3B-A9I0-01A	5.99502	4.00155	1.739	9.36416	4.5364	4.18004	3.50848	2.5742	1.11175	2.71843	2.72072	8.67141	5.14189	2.49613	5.57568	2.33033	1.35306	1.3721
TCGA-3B-A9I1-01A	4.05174	1.81892	2.75266	7.04014	3.23406	1.79232	5.53491	0.801212	0.330643	4.68561	1.27873	7.05118	2.17262	0.870694	2.31068	6.19232	0.313971	1.47633
TCGA-3B-A9I3-01A	4.55977	2.09318	1.02441	7.40523	3.92749	3.81228	4.20441	2.23329	1.11842	0.98546	1.15335	7.1834	2.14419	1.65704	4.81797	1.6878	0.433737	0.612236
TCGA-3R-A8YX-01A	4.0048	2.2761	0.665158	8.14442	2.5342	2.1134	4.41267	1.22297	0.443245	1.47231	5.50342	7.61437	3.40789	1.09352	2.68373	1.73967	0.41557	2.21489
TCGA-DX-A1KU-01A	4.52498	2.63519	0.513905	8.57801	3.71837	2.90504	4.75901	2.08743	1.21249	1.30595	2.72779	7.54506	4.08063	0.822149	5.60915	2.87893	0.410068	1.13339
TCGA-DX-A1KW-01A	4.17517	0.926406	0.192584	6.20667	3.44759	1.70576	6.53274	1.28208	0.087259	5.01557	0.910797	7.8561	1.31349	0.0834149	1.69216	1.74211	0.0584367	0.263294
TCGA-DX-A1KX-01A	5.02164	4.48083	0.926573	7.94275	3.63142	3.09427	5.7897	1.28287	0.372109	3.18606	1.36415	7.7472	3.43948	1.07695	3.37362	2.99545	0.5086	0.361122
TCGA-DX-A1KY-01A	3.4742	1.24161	0.276668	5.12322	2.01529	0.567114	5.16845	0.580728	0.0587353	0.194183	0.291006	5.62964	1.41084	0.488139	0.486835	2.31334	0.0366255	0.245923
TCGA-DX-A1KZ-01A	3.97065	1.04771	0.774857	8.42997	3.01624	2.70413	6.16909	2.21867	1.47965	0.216499	1.87595	7.14569	2.97291	1.4172	4.57971	3.98189	0.222433	0.142492
TCGA-DX-A1L0-01A	3.80617	3.07047	0.533793	5.81292	2.97961	3.58344	5.96821	0.367487	0.287117	2.4427	1.35892	6.69708	1.46548	0.232649	3.78842	3.83003	0.179604	0.35442
TCGA-DX-A1L1-01A	7.46737	6.61861	3.71178	9.94522	5.10695	5.09012	5.47217	3.86722	2.32714	6.6503	3.73183	8.97661	6.26066	3.7911	6.88326	4.43183	2.32256	1.66615
TCGA-DX-A1L2-01A	4.64184	4.1119	0.817055	6.82128	3.82468	3.02731	4.72536	0.769519	0.693936	5.07428	2.30641	8.38233	1.90329	0.521347	4.43139	3.92789	0.377205	0.703581
TCGA-DX-A1L3-01A	4.82233	4.65384	1.08212	7.9448	4.07404	3.97021	5.57073	1.57129	0.825066	3.79893	3.04965	8.40239	3.20862	1.52768	4.86565	4.60837	0.893787	1.04039
TCGA-DX-A1L4-01A	4.29502	0.580818	0.259211	9.82806	3.49737	2.19198	6.1548	0.341376	0.497581	0.841049	3.26027	7.76793	5.4463	1.01315	5.87676	3.91977	0.736192	1.81454
TCGA-DX-A23R-01A	5.6338	1.17243	1.12025	5.90528	2.57593	1.31906	6.26	0.692772	0.402428	2.19992	0.70192	6.0807	1.43528	0.789615	1.65013	4.07798	0.333322	0.952139
TCGA-DX-A23T-01A	4.30583	2.63061	1.06012	9.61705	4.1776	3.82068	5.11804	2.41927	1.11976	2.01559	2.81071	8.63043	4.79108	3.27651	5.13384	4.13777	1.12021	0.572039
TCGA-DX-A23U-01A	5.36743	1.19032	1.23879	7.92635	4.06265	1.85696	6.28991	0.467621	0.255544	2.03877	2.84033	7.89691	3.98338	0.318075	3.17255	2.03957	0.170721	0.397791
TCGA-DX-A23V-01A	5.10225	3.05984	0.678048	8.65888	4.46775	3.43649	5.75915	1.75641	1.26341	2.32479	2.23971	8.79885	3.77726	1.47831	4.62293	6.07046	0.9752	0.522578
TCGA-DX-A23Y-01A	7.2794	7.51355	3.84508	10.7293	4.95488	6.77592	6.43481	5.07969	2.55089	4.87938	5.35639	9.33392	6.68739	4.33791	7.52214	5.34011	2.84237	2.39475
TCGA-DX-A23Z-01A	3.53136	3.11271	0.679348	9.0328	3.19151	2.74629	6.08625	1.82409	0.712446	0.711419	2.50857	7.54092	4.47542	2.05315	3.48008	2.82834	0.725767	1.29203
TCGA-DX-A240-01A	3.32486	0.146259	0.364001	5.50766	2.9062	1.11018	5.1889	0.0667053	0.0453577	0.0301157	2.34048	6.96033	1.02167	0.166026	1.20662	1.20327	0.0362008	0.138118
TCGA-DX-A2IZ-01A	5.27933	0.513156	0.528913	3.32046	2.71727	0.998221	4.53329	0.621504	0.114351	1.74649	0.138194	6.75159	0.402826	0.514017	0.446637	0.141238	0.0342437	0.486112
TCGA-DX-A2J0-01A	3.67001	1.6991	0.784724	7.60361	2.93631	2.89811	6.12409	1.29285	0.362998	1.08042	1.86977	7.64977	2.88994	2.11859	3.94605	3.92026	0.611868	0.844729
TCGA-DX-A2J1-01A	3.98347	2.35942	1.66182	10.7378	5.09207	4.88399	5.68845	1.93979	1.5214	1.7602	2.076	9.28609	5.24567	2.28081	5.34167	4.78044	1.08299	0.51142
TCGA-DX-A2J4-01A	4.23474	3.69795	1.37178	8.65916	4.28383	3.6636	5.30039	1.65065	1.27308	1.741	2.47214	8.70206	4.04579	2.58578	4.93029	3.02645	0.973107	1.902
TCGA-DX-A3LS-01A	5.06855	5.0446	1.48238	9.03125	3.91313	3.71623	5.9809	2.14519	1.53798	1.58058	2.91603	8.51873	4.75145	2.59839	5.2658	2.27439	1.11799	1.06274
TCGA-DX-A3LT-01A	5.1247	3.27914	2.49339	9.23267	4.62368	3.93024	4.95674	2.16615	0.841934	1.61138	1.64584	8.49894	3.75559	1.54047	5.48514	5.13645	0.33929	0.487046
TCGA-DX-A3LU-01A	6.18068	6.54238	4.42691	9.97353	5.89567	7.03157	6.60986	3.69903	2.47291	4.65889	3.07493	9.62903	4.75683	4.8434	7.91278	4.51398	2.07684	1.3483
TCGA-DX-A3LW-01A	4.04523	1.3928	0.401035	6.93613	3.63937	2.1065	5.70137	0.607028	0.159861	5.28206	0.914568	7.61379	1.41318	0.378077	1.90426	4.58833	0.203292	0.218597
TCGA-DX-A3M1-01A	4.99718	2.13629	1.84551	7.77331	3.55601	3.06008	6.37675	1.0718	0.184826	3.82298	1.68092	7.65008	3.16308	0.58014	4.0988	6.42501	0.28482	0.601967
TCGA-DX-A3M2-01A	4.87377	3.84397	3.61431	9.78297	5.43963	5.90535	6.61767	2.50322	1.50982	3.68583	2.48209	9.42846	4.74992	2.55325	7.18496	5.39065	0.739767	0.506129
TCGA-DX-A3U5-01A	4.58368	1.07033	0.685057	7.6639	3.82692	4.24578	5.43366	0.809153	0.913267	4.01079	3.14502	7.65053	1.86226	0.854196	4.86479	5.93814	0.345294	0.828867
TCGA-DX-A3U6-01A	5.70813	8.89373	3.41836	10.1659	4.96443	6.32468	5.26063	5.60706	3.57673	4.16029	3.30167	9.31947	6.00139	4.25061	9.04677	4.18953	2.26643	0.884861
TCGA-DX-A3U7-01A	5.3769	2.46771	0.885396	6.46864	2.88219	2.53189	4.82506	0.416476	0.247758	0.927731	0.910101	6.82887	2.29924	0.725832	2.4768	2.93221	0.250968	0.352701
TCGA-DX-A3U8-01A	5.86351	4.62802	1.65162	10.8399	5.16504	3.91937	5.04113	2.14388	1.15295	0.608774	2.59894	9.09984	7.09426	2.08973	4.84662	5.23126	0.856068	0.866824
TCGA-DX-A3U9-01A	3.66121	1.46239	0.58048	5.41489	2.56332	1.8223	4.4994	0.449585	0.169867	0.25198	2.05332	6.55819	1.90918	0.294723	2.34871	3.36369	0.027621	1.60554
TCGA-DX-A3UA-01A	4.7861	3.06841	0.961738	7.96329	3.62069	1.36651	6.49854	0.605084	0.122553	0.8433	0.678518	8.0347	3.56877	0.559719	3.53249	3.26357	0.150198	0.299212
TCGA-DX-A3UB-01A	3.48669	0.715195	0.200586	6.9878	3.67702	2.03539	3.04235	0.441908	0.312541	0.355665	0.540358	8.221	1.86461	0.614597	2.29846	1.93185	0.153493	0.30776
TCGA-DX-A3UC-01A	4.61475	1.34724	4.81779	7.08958	3.00828	2.69456	5.0796	1.35189	0.577076	1.63836	1.93677	6.40146	2.9743	1.13773	4.25322	4.82028	0.179279	1.08956
TCGA-DX-A3UD-01A	4.2382	2.78634	1.1711	7.9168	3.93365	3.28033	3.74381	0.840848	0.469247	1.84368	2.5349	8.16666	4.45167	1.56493	4.34115	1.57011	0.532039	2.72456
TCGA-DX-A3UE-01A	4.05189	1.09748	3.85105	6.3058	3.40704	0.576958	4.52824	0.0855255	0.250086	0.121023	2.58188	6.32967	2.27509	0.331816	2.12965	1.04176	0.0260478	1.68487
TCGA-DX-A3UF-01A	5.7361	6.09626	0.679677	7.09021	3.83702	2.97709	5.35134	1.37944	0.456535	4.5961	2.62356	7.50422	3.09246	0.820841	3.45531	2.65335	0.258335	1.47105
TCGA-DX-A48J-01A	4.99705	0.656615	1.16078	6.13915	3.1676	1.75205	3.26839	0.647867	0.687338	0.805289	2.59044	7.53037	2.32898	0.963188	3.45525	1.05242	0.19019	1.80516
TCGA-DX-A48K-01A	4.54964	1.56473	1.03013	8.67751	3.44842	2.79663	6.45619	1.30829	1.09158	1.09895	1.77573	6.94423	4.71249	1.25706	3.01454	3.03853	0.389259	0.383125
TCGA-DX-A48L-01A	5.11224	1.35415	3.15099	5.58695	2.58814	0.94545	4.75937	0.287791	0.231003	0.80819	2.12024	7.33175	1.61943	0.69056	2.96091	2.76463	0.0443181	0.816089
TCGA-DX-A48N-01A	5.61715	1.00726	0.979475	5.19259	3.01356	1.63031	4.6447	0.462596	0.598897	2.44079	2.06857	7.36345	1.05795	0.331012	3.06613	1.87714	0.154151	0.518792
TCGA-DX-A48O-01A	4.61955	3.55105	0.565647	7.34924	3.27076	3.34602	4.238	1.59382	0.414636	2.54736	1.52025	6.36594	3.34343	1.42884	4.91039	2.30508	0.374052	0.861952
TCGA-DX-A48P-01A	5.21421	3.12948	3.7979	9.13799	3.73897	3.50349	5.07952	1.3867	0.94924	2.32079	2.458	7.9655	4.60152	1.61292	4.62164	2.25266	0.414211	1.25569
TCGA-DX-A48R-01A	5.6131	0.361364	0.327925	4.96037	2.203	0.46378	5.2502	0.0497965	0.164007	1.65648	1.72875	5.97033	1.29721	0.662934	2.69742	0.447686	0.0364804	0.489406
TCGA-DX-A48U-01A	4.42321	1.06678	0.190377	6.94203	3.36129	1.61142	4.24305	0.401933	0.131344	2.01648	2.83371	6.94798	2.26966	0.733287	3.55471	0.70047	0.0377902	1.45889
TCGA-DX-A6B7-01A	4.69833	0.39475	0.132167	6.51033	3.22619	1.66746	4.05069	0.522676	0.219996	1.13785	2.1747	7.14163	2.47926	0.398371	2.95255	0.650606	0.0402816	1.11017
TCGA-DX-A6B8-01A	3.3808	0.063459	0.385618	5.58378	2.52963	0.178592	4.9296	0.038611	0.0187431	0.0429623	1.17682	6.4206	1.20068	0.0495667	0.752334	0.806727	0.00582499	0.289187
TCGA-DX-A6B9-01A	4.12381	0.133157	0.466181	6.25811	3.11335	2.23341	3.93124	0.523485	0.116832	3.92148	0.655395	7.64478	1.98001	0.393042	2.07863	0.551502	0.0371677	0.412574
TCGA-DX-A6BA-01A	4.53016	0.413813	0.0686562	7.85962	2.6728	2.00326	4.54122	0.30663	0.184117	1.86757	2.54485	6.83282	2.61521	0.409958	2.4562	1.28845	0.0688873	0.68917
TCGA-DX-A6BB-01A	4.46481	0.629016	1.63894	6.3366	3.00132	1.03778	4.29272	0.183293	0.127663	1.70965	1.40488	6.8593	1.49023	0.477987	3.2427	1.53957	0.0430778	0.350085
TCGA-DX-A6BE-01A	5.1914	6.27138	1.89607	10.6136	4.31225	4.26278	5.88999	3.53032	1.86961	2.83917	2.72645	9.1516	6.27969	3.71473	6.20978	5.06699	1.54739	0.711206
TCGA-DX-A6BF-01A	4.21789	3.49785	1.28175	9.84088	4.65738	5.99649	5.47004	1.99245	0.762426	3.8039	3.01338	8.72595	4.27814	1.43629	5.85056	4.84333	0.951274	0.818117
TCGA-DX-A6BG-01A	5.58162	7.04581	1.85966	8.58125	4.12524	4.22576	5.89709	3.63252	2.59872	2.65206	3.32061	8.46548	4.34152	2.44114	7.09673	2.56178	1.11003	1.33386
TCGA-DX-A6BH-01A	4.05554	3.00437	0.54893	7.6341	2.99021	2.26073	6.34409	1.12575	0.866468	1.31	1.75339	8.08118	3.82038	1.16691	3.94148	1.45296	0.531075	0.363267
TCGA-DX-A6YQ-01A	8.09454	5.12067	3.73165	9.38649	5.26096	5.0839	4.26483	3.78074	2.28783	7.70118	4.21779	8.5762	4.86624	2.67775	5.3684	3.09016	1.87906	2.51835
TCGA-DX-A6YR-01A	4.31196	2.74887	0.600951	7.70394	3.69609	3.53425	6.78743	1.14941	0.335545	3.44637	1.76911	8.05602	3.30307	1.05653	3.81105	3.92723	0.650232	0.440352
TCGA-DX-A6YS-01A	4.70428	4.65722	0.379624	6.48274	2.92388	1.81645	5.71373	0.60849	0.438289	1.3294	0.747509	7.10967	2.347	0.72455	2.79952	5.47437	0.315425	0.176681
TCGA-DX-A6YT-01A	4.82081	2.63223	0.757129	6.8505	3.22833	2.65839	6.58602	0.537434	0.192827	3.42934	2.42216	7.47375	2.35053	0.924065	2.34371	4.85371	0.239789	0.78136
TCGA-DX-A6YU-01A	7.05933	6.1858	3.86507	10.4367	4.65971	6.44198	5.25797	4.46061	2.62408	4.68338	3.79648	9.24472	5.93506	3.67476	6.43545	5.42685	1.97422	1.48605
TCGA-DX-A6YV-01A	4.86005	1.03165	0.153996	3.86093	3.04764	1.34583	5.5539	0.285773	0.141111	0.684371	4.27965	7.29393	0.407227	0.279328	1.74327	2.80442	0.107971	2.40883
TCGA-DX-A6YX-01A	5.46233	1.18398	1.18885	8.25551	3.05363	1.89244	5.72626	0.779006	0.24165	1.55429	2.37268	7.09379	3.67507	0.561508	3.02933	2.37814	0.346342	1.40332
TCGA-DX-A6YZ-01A	4.62966	2.53955	0.437642	9.09388	3.42708	3.17297	5.42744	1.23423	0.648306	3.42861	1.61109	8.74755	4.34929	1.59863	3.81899	3.4543	0.771178	0.617327
TCGA-DX-A6Z0-01A	4.96222	5.86563	0.985774	7.31126	3.28648	3.68272	6.07364	1.98963	0.736207	2.90442	1.27952	7.17037	3.03739	1.87772	4.19142	4.03663	1.13978	0.496651
TCGA-DX-A6Z2-01A	6.08835	5.571	1.4275	10.0132	4.16637	4.40217	3.55575	2.96972	1.78931	3.15005	2.42603	8.10791	5.84696	2.32371	6.55306	2.0939	1.54084	1.45694
TCGA-DX-A7EF-01A	4.25508	1.91118	0.297358	5.80401	2.9215	1.11207	5.52032	0.19135	0.095419	0.266892	2.25783	6.90157	2.13449	0.378808	1.71756	2.20893	0.113163	0.221314
TCGA-DX-A7EI-01A	4.7005	1.81636	1.40739	5.72444	2.86081	1.73639	6.43608	1.31684	0.37603	0.595801	1.25274	6.28469	1.77245	1.39287	2.56819	0.820818	0.352056	0.144535
TCGA-DX-A7EL-01A	7.27183	6.10082	2.83117	9.97925	4.77002	5.59174	3.45147	4.40427	2.31989	4.82362	2.71386	9.12681	5.37654	3.59379	7.35414	3.14968	2.03749	1.4052
TCGA-DX-A7EM-01A	5.7418	3.79171	1.11092	8.37389	3.24278	3.13237	4.00462	1.98111	1.0416	2.10589	2.42631	8.00592	4.73736	1.49885	4.08027	2.75045	0.508671	1.04816
TCGA-DX-A7EN-01A	3.81249	0.420169	1.89247	5.89377	3.86029	0.52266	4.67948	0.0490234	0.0356165	1.57009	1.21895	6.81046	1.72274	0.20901	2.17971	3.34264	0.0294482	1.55096
TCGA-DX-A7EO-01A	3.8385	0.349166	1.53845	3.14354	2.34791	0.734729	4.42553	0.527469	0.0582277	0.0227119	0.205582	7.31623	0.574607	0.391688	1.46593	0.398657	0.0541228	0.226561
TCGA-DX-A7EQ-01A	2.84362	0.216083	2.94289	6.37297	2.76645	1.47642	4.89613	0.193236	0.0295995	0.0341563	0.150709	7.47963	0.796486	0.453536	1.83444	0.777356	0.0244645	0.220112
TCGA-DX-A7ER-01A	3.10889	0.0958607	1.3751	5.16006	2.93624	1.35633	4.91622	0.159051	0	0.203554	0.136842	6.40843	0.425559	0.322305	1.41424	0.215719	0.0221231	0.0646403
TCGA-DX-A7ES-01A	4.61418	4.56732	2.04667	9.18195	4.45341	5.26167	4.75953	3.01601	1.64034	2.30449	1.95767	8.75259	4.87682	4.47294	5.87064	5.52385	1.47955	0.674912
TCGA-DX-A7ET-01A	5.63396	6.34164	4.96425	11.2467	5.71863	7.66299	5.8518	4.03315	2.12413	5.22856	3.27519	9.47539	6.04815	5.08763	8.45578	5.00949	1.8934	1.53245
TCGA-DX-A7EU-01A	4.39327	2.77256	1.42619	8.04896	3.62442	3.36222	5.70458	1.50728	0.519391	3.31381	2.10273	8.19074	2.87432	1.33481	4.34487	2.73173	0.351414	0.643676
TCGA-DX-A8BG-01A	8.64292	10.3052	5.78535	10.3631	5.88305	7.91759	6.12005	5.96231	2.86853	6.86988	4.35379	9.65124	6.52028	5.12084	8.56346	4.47461	3.24868	2.94242
TCGA-DX-A8BH-01A	5.74007	3.89611	3.62794	10.1782	5.17359	6.01672	4.00864	3.97781	1.84036	7.73541	3.07191	8.70999	5.94981	3.5487	6.24723	3.25098	1.93026	1.42949
TCGA-DX-A8BJ-01A	4.53925	1.25442	1.16506	8.00079	3.01467	1.01517	5.76166	0.603457	0.298372	1.35187	1.8927	7.08246	3.37471	0.633347	3.99676	3.15793	0.302527	1.48536
TCGA-DX-A8BK-01A	4.48258	3.71028	3.65486	11.4218	5.48623	5.84748	7.08191	2.5293	1.79376	1.93431	2.51247	8.7478	4.49001	3.00703	6.25867	5.02646	1.00898	1.06805
TCGA-DX-A8BL-01A	5.78448	7.27324	2.90691	9.76345	5.08228	6.1322	5.55389	3.35736	2.81698	4.63723	4.29909	8.77394	5.19974	4.64047	7.29974	3.59406	1.98563	1.56073
TCGA-DX-A8BM-01A	4.69068	1.21442	0.87862	6.93482	3.37946	1.28152	4.68137	0.796053	0.176316	2.06689	2.37383	7.5724	2.42391	0.214592	2.54798	1.74333	0.0824052	2.5739
TCGA-DX-A8BN-01A	3.40579	0.246187	0.348911	4.95616	4.42574	2.07997	5.56529	0.101587	0.053633	3.82096	0.814602	8.41191	0.34913	0.120059	1.79419	3.02999	0.0144184	0.19404
TCGA-DX-A8BO-01A	5.4485	3.39771	3.07849	10.375	4.6164	4.33182	6.37878	1.86118	1.71078	5.20647	3.3228	8.70089	5.95504	2.19081	6.30502	3.62462	1.30643	1.52368
TCGA-DX-A8BP-01A	7.14193	7.65561	3.48016	10.2877	4.75495	6.39514	4.44844	4.68291	2.24239	4.12435	4.27961	8.93466	6.99094	3.75665	7.63834	3.5732	2.0025	2.87891
TCGA-DX-A8BQ-01A	6.52373	6.65775	4.90767	11.3449	6.43072	7.79211	5.42863	5.39484	2.49784	7.22415	4.15915	9.57138	7.31548	5.28322	8.06179	4.57748	2.99173	1.84579
TCGA-DX-A8BR-01A	5.11519	3.4874	1.18378	8.17028	4.33953	3.3979	5.79692	1.53912	0.671782	2.6676	2.1282	8.66964	2.5968	1.13726	4.08022	5.14778	0.618771	0.635898
TCGA-DX-A8BS-01A	3.97809	3.07401	0.869418	8.75011	3.91719	3.1145	6.03215	1.28502	0.438535	0.844362	2.93713	7.48567	4.69606	0.86313	3.29921	2.2136	0.226942	0.70976
TCGA-DX-A8BT-01A	4.96297	2.43735	1.19723	7.83775	3.56123	3.7034	5.29217	0.534584	0.469269	2.13015	1.63338	7.87267	2.35586	0.942948	4.35386	2.77624	0.515791	0.405591
TCGA-DX-A8BU-01A	4.49711	1.92432	1.66059	7.3795	2.53325	2.06025	5.01545	1.47759	0.70326	1.02659	1.17753	6.80454	3.60117	1.22682	2.92707	1.94869	0.463525	0.874231
TCGA-DX-A8BV-01A	5.1781	1.6825	1.59367	6.45345	4.26097	2.66549	5.98848	0.319342	0.178094	1.67582	2.05653	8.31961	1.00995	0.27206	3.36518	3.33834	0.244612	0.81691
TCGA-DX-A8BX-01A	4.90416	0.974044	2.20746	7.26292	4.00371	2.3864	7.34451	0.368311	0.0587241	2.23549	1.24216	7.88523	1.68872	0.133785	2.30311	3.06667	0.0366184	0.263165
TCGA-DX-A8BZ-01A	3.80679	0.235755	1.83026	9.49457	4.38994	4.16617	6.46288	0.278087	0.0953489	1.67911	1.30801	8.10801	3.75656	0.449181	4.97229	3.52981	0.0532225	0.240121
TCGA-DX-AATS-01A	3.26497	1.0509	1.02161	8.1573	2.74263	2.03234	6.25967	0.643825	0.185408	0.20326	0.542972	6.55553	3.366	0.600784	2.53253	2.80128	0.177784	0.0486755
TCGA-DX-AB2E-01A	6.28713	4.30762	2.63908	9.85784	3.79366	4.56555	6.58995	2.45091	1.06917	1.76857	4.74262	8.17291	4.72472	1.39729	4.76774	2.17317	0.787219	5.2477
TCGA-DX-AB2F-01A	3.65228	1.96944	0.268969	5.61732	3.60943	2.68252	5.29007	0.364291	0.358391	3.52276	1.56468	7.83756	0.939503	0.40387	2.62858	3.64436	0.0956559	0.30524
TCGA-DX-AB2G-01A	4.72576	3.07775	1.8506	9.20946	4.87168	4.19933	6.18815	1.46291	0.908305	3.3068	3.19116	8.95857	1.35713	1.1123	5.12079	4.15813	0.455217	0.491266
TCGA-DX-AB2H-01A	3.11724	0.0726974	0.510717	3.91293	3.8325	0.324716	5.3846	1.83666	0.0179558	0.797604	0.309762	6.47834	1.94168	0.264068	1.05452	1.26172	0.0440415	0.338313
TCGA-DX-AB2J-01A	4.21947	0.237841	1.63921	6.8464	2.47864	1.16144	5.40146	0.431609	0.0359313	0.773357	0.189873	6.55243	2.0392	0.419054	0.767201	1.24644	0.022339	0.177741
TCGA-DX-AB2L-01A	3.75896	1.5103	0.678196	8.07261	3.66947	2.29955	5.40512	0.757822	0.287037	0.394714	1.20848	8.23943	3.37094	0.695453	2.90096	3.6952	0.161295	0.213437
TCGA-DX-AB2O-01A	4.94271	3.35686	2.84637	7.58269	4.05402	4.29053	7.09625	2.14558	1.53528	1.76425	3.58986	7.49002	3.07869	1.56565	4.82418	2.19686	0.940071	0.815124
TCGA-DX-AB2P-01A	3.77173	2.09803	0.675221	8.25053	3.10656	2.15466	6.70509	0.763281	0.505581	0.94531	1.50034	6.53581	3.82241	0.694364	2.60695	2.11637	0.286822	0.263502
TCGA-DX-AB2Q-01A	4.30602	2.67329	0.517362	6.52473	2.79839	2.50361	4.95262	1.12719	0.224717	0.911877	1.90555	6.69037	1.93617	0.67533	3.00673	1.89798	0.149922	0.323415
TCGA-DX-AB2S-01A	7.34934	7.70298	4.17506	11.1995	5.88231	6.14115	5.33817	4.2911	2.52966	4.71007	3.79238	9.59986	7.31164	5.62403	8.60495	4.93124	3.97414	2.46752
TCGA-DX-AB2T-01A	5.95282	6.45362	3.53056	9.26779	4.97401	6.14831	5.77443	4.07244	2.30135	4.22286	2.79683	8.69802	5.48368	3.78923	6.18341	4.19564	1.84711	1.39799
TCGA-DX-AB2V-01A	4.82386	1.75388	1.22848	8.26861	4.62537	4.35909	5.03166	0.913041	0.413277	4.42785	1.22057	8.69966	3.18168	0.529406	4.0253	2.57314	0.313692	0.266504
TCGA-DX-AB2W-01A	4.06089	2.04456	1.18041	8.80559	3.9911	3.34053	5.49614	1.13812	0.515684	2.04654	2.53148	7.89663	4.21856	1.96367	4.17507	2.89154	0.472534	0.749769
TCGA-DX-AB2X-01A	3.83131	0.79311	0.6886	7.58007	3.20091	1.70968	4.69064	1.16657	0.250751	0.53194	2.81969	6.62192	3.19264	0.740795	3.79205	1.44993	0.236445	1.41607
TCGA-DX-AB2Z-01A	8.05103	7.83804	5.37237	10.4819	5.28961	7.83476	5.10901	6.321	2.95161	4.57201	6.37716	9.06138	7.45481	4.97418	8.43459	4.03066	3.49742	4.23257
TCGA-DX-AB30-01A	5.02462	0.676115	0.410483	5.30943	2.29292	0.546991	5.50711	0.560209	0.0645363	1.15948	0.241559	6.52455	1.39984	0.303794	2.2889	1.52548	0.043579	0.14852
TCGA-DX-AB32-01A	6.27833	6.5273	3.52329	10.6644	5.34532	5.74575	5.91402	3.94262	2.77417	4.09269	3.09572	9.2488	6.4022	5.09295	6.7105	4.51351	3.49605	1.69086
TCGA-DX-AB35-01A	3.43122	1.87329	0.662386	6.62985	3.91941	3.64782	6.49721	1.05426	0.163216	4.26455	1.12945	7.78813	0.948991	0.420042	3.95398	3.40363	0.308971	0.197271
TCGA-DX-AB36-01A	4.62959	0.960036	0.677323	6.3384	3.27269	1.31075	5.49157	0.251552	0.17676	0.227975	1.69077	7.17782	2.18357	0.0886132	2.23024	1.74785	0.0722086	0.395362
TCGA-DX-AB37-01A	5.17984	3.86235	2.32771	9.86876	5.23274	5.62069	5.61011	3.10961	2.32254	3.00195	3.67323	8.85933	5.065	3.74408	6.68512	4.47341	1.3814	0.787036
TCGA-DX-AB3A-01A	3.61003	1.8719	0.483987	6.1023	3.37215	3.28322	6.03989	1.03919	0.103231	5.63966	0.52514	8.02481	1.66745	0.406799	3.28048	2.92628	0.223056	0.208586
TCGA-DX-AB3B-01A	4.498	0.495932	1.4088	6.82174	2.49266	1.78613	4.4653	0.699862	0.193574	0.0453252	0.255358	8.03785	1.34058	0.992118	2.16447	0.539654	0.28536	0.204155
TCGA-DX-AB3C-01A	2.69444	0.0137994	2.82976	2.78171	3.06132	0.420052	4.09381	0.632954	0.0200206	0.0682615	0.062867	6.94204	0.100616	0.313589	0.956427	0.187569	0	0.106918
TCGA-FX-A2QS-01A	5.25303	4.97679	0.941336	7.70963	2.79928	2.23688	5.57924	1.39031	0.68584	1.19311	1.88906	6.55361	3.97085	0.977805	3.58177	3.51051	0.56036	0.956716
TCGA-FX-A3NJ-01A	5.09314	1.76907	3.43131	6.82653	2.67294	2.3281	3.98778	0.701312	0.37217	2.2401	2.3192	6.92366	2.43354	0.931059	3.39567	1.79691	0.160002	1.15477
TCGA-FX-A3NK-01A	4.15269	1.61501	0.494055	7.63842	3.25819	2.57685	5.19853	1.15856	1.01971	0.431842	1.7007	7.56849	3.55094	1.77448	3.6093	4.78281	0.507779	0.421755
TCGA-FX-A3RE-01A	4.11876	0.330813	0.787624	6.33086	3.19461	1.49191	5.15734	0.269541	0.146737	0.965549	0.765151	6.13302	2.12665	0.394846	2.26794	3.06677	0.0423807	0.192106
TCGA-FX-A3TO-01A	4.08129	1.25223	0.947	5.89924	3.17694	3.88428	4.12154	0.832105	0.429181	2.60133	3.6665	6.77808	1.67453	0.561981	4.04731	2.6421	0.265602	2.37614
TCGA-FX-A48G-01A	2.84851	1.19275	3.88307	7.94984	3.9054	4.49155	4.95068	0.615118	0.558202	0.772878	0.783128	7.48522	2.65527	1.85051	4.68962	2.0644	0.345468	0.232935
TCGA-FX-A76Y-01A	5.17529	1.57784	4.09321	6.71816	2.84427	2.97677	4.15727	0.707616	0.627629	2.05474	1.16147	7.01486	3.02224	0.993257	3.88891	1.57732	0.304191	0.734709
TCGA-FX-A8OO-01A	3.92411	0.416111	1.46115	5.71299	2.50888	1.16255	4.44576	0.362185	0.0455839	0.110368	0.250979	6.82477	1.63154	0.451799	1.092	0.777231	0.0122295	0.310133
TCGA-HB-A2OT-01A	3.78477	1.14656	1.28307	8.50187	3.45909	2.45793	6.53029	0.478865	0.233324	0.767127	2.93898	7.28173	4.27127	0.296632	3.31849	2.85498	0.129537	1.18886
TCGA-HB-A3L4-01A	2.76451	0.358234	4.12099	5.43209	3.39356	0.935776	5.5247	0.167404	0.0904562	1.33023	1.19472	6.48954	1.39415	0.282387	1.02502	1.84666	0.0191275	0.230392
TCGA-HB-A3YV-01A	3.42132	0.986786	0.496855	5.62458	2.14	2.35542	5.09267	1.70122	0.755387	2.69445	0.569083	6.6589	1.71116	0.874963	2.87764	1.55542	0.335496	0.699072
TCGA-HB-A43Z-01A	4.29298	0.994425	0.99463	5.89054	2.54128	0.963112	5.64046	1.17124	0.43651	1.37505	0.883326	5.80725	1.53128	0.409187	2.23089	1.43472	0.177053	0.400174
TCGA-HB-A5W3-01A	5.32614	2.4895	2.07612	7.57187	3.02768	2.01973	4.59278	0.892604	0.4443	1.87822	2.5744	7.42962	3.52462	0.878372	3.28623	2.4651	0.204155	0.980752
TCGA-HS-A5N7-01A	4.485	1.22933	0.859482	8.68782	2.93385	2.54116	4.41591	1.52707	0.98367	0.813263	3.76675	8.13576	4.05917	0.650608	4.88267	2.3383	0.242921	2.22145
TCGA-HS-A5N8-01A	3.84052	0.720764	0.985873	6.72752	3.05012	2.91685	4.6509	1.03171	0.673371	4.60804	1.08829	7.75358	2.56211	0.745793	2.58283	1.86274	0.191711	0.326474
TCGA-HS-A5N9-01A	3.87437	1.97926	0.946412	3.73864	2.25204	1.32314	6.1422	0.584728	0.1744	0.801208	0.352136	4.61415	0.785437	0.310842	1.84577	3.30971	0.182905	0.183423
TCGA-HS-A5NA-01A	4.9418	2.77833	1.31553	7.26711	3.05792	2.65632	4.75486	1.36183	0.950539	1.22876	1.20352	6.45548	3.33911	1.07713	3.85822	4.06957	0.63539	0.967363
TCGA-IE-A3OV-01A	6.19042	6.04963	2.28391	9.24859	4.38082	3.86039	5.06934	2.4291	1.93668	2.96236	3.37406	8.31286	5.72268	2.8945	5.17163	3.41755	1.78567	1.66679
TCGA-IE-A4EH-01A	3.91825	0.475963	3.45521	6.40794	2.80423	1.79448	5.72013	0.429841	0.130553	1.83545	0.369402	6.62259	2.06159	0.490648	2.39655	2.45182	0.0389275	0.120215
TCGA-IE-A4EI-01A	4.35338	1.01715	0.062213	6.11472	1.96157	0.860889	6.00719	0.061062	0.2151	0.287171	1.03802	6.09578	1.6154	0.290249	0.963492	1.45808	0.0158608	1.34213
TCGA-IE-A4EJ-01A	6.43939	4.66035	2.17257	8.37378	4.65878	4.274	6.46539	2.35906	1.68801	5.07597	2.3998	8.6996	4.20223	1.85284	5.58745	4.66661	0.943792	1.09909
TCGA-IE-A4EK-01A	4.8121	0.978796	2.38731	5.45054	2.01402	1.04215	3.62596	0.293755	0.153965	2.27628	2.85956	7.04346	1.39282	0.547553	2.07053	0.670685	0.0199692	1.56382
TCGA-IE-A6BZ-01A	4.49078	3.12601	0.943649	5.66814	2.9977	2.66128	6.41557	1.37272	0.328194	1.40834	2.72726	7.05965	1.71742	0.912985	3.13842	3.63979	0.245269	0.58597
TCGA-IF-A3RQ-01A	3.90571	0.616257	0.544407	6.89384	4.09685	3.76538	6.00145	0.42446	0.353284	1.23224	2.33526	7.1584	1.05826	0.22395	4.34902	2.97946	0.313778	0.992373
TCGA-IF-A4AJ-01A	6.67872	4.56748	3.7672	8.35813	3.66969	4.54164	4.74725	2.98452	1.06005	2.41173	2.14634	9.07506	4.01696	2.5065	5.53023	4.08909	1.29869	1.26499
TCGA-IF-A4AK-01A	5.95153	5.28411	0.867055	7.07168	2.45061	2.50081	5.0769	1.33591	0.858617	1.74416	3.092	6.89569	3.77547	1.05065	3.63186	3.24972	0.225213	2.28377
TCGA-IS-A3K6-01A	5.38589	2.37578	3.02147	7.25799	4.86209	4.93858	5.61307	3.01358	1.07378	2.93526	1.76512	7.9264	3.14006	2.73329	5.86629	1.04564	1.30688	2.62987
TCGA-IS-A3K7-01A	4.37649	3.84607	1.75024	8.31603	5.16703	3.88463	5.82643	2.15702	1.35412	1.52518	0.577663	8.19494	3.47692	2.16587	5.81981	3.97431	0.682991	0.287467
TCGA-IS-A3K8-01A	3.0836	0.549639	0.682353	5.85654	3.97277	2.32625	4.20135	0.488119	0.113334	0.575304	0.333977	7.37508	1.85629	0.438282	3.15903	2.02577	0.126521	0.18384
TCGA-IS-A3KA-01A	4.18922	2.69274	3.57383	9.06116	4.26931	5.39625	4.78081	4.19664	1.61171	2.38701	0.977598	7.90387	4.26889	3.98757	7.28195	3.19539	1.45323	2.63034
TCGA-IW-A3M4-01A	4.02098	0.354414	0.53191	5.52657	2.67187	1.82589	4.221	0.344771	0.485489	0.22983	1.44395	6.16415	1.39142	0.458003	2.55239	1.97369	0.107749	0.659298
TCGA-IW-A3M5-01A	4.79384	0.227842	1.42616	6.73501	3.32054	1.30188	5.9371	0.756702	0.0999741	1.82056	0.358472	7.55168	0.709359	0.205945	3.92617	0.846788	0.0503556	0.0800507
TCGA-IW-A3M6-01A	5.13055	2.03664	1.04537	7.98615	3.98398	3.09999	5.15228	1.86509	0.747775	1.42779	1.77301	7.56601	3.42935	1.69582	4.44126	5.08747	0.698438	0.796487
TCGA-JV-A5VE-01A	6.96114	4.68473	3.20113	8.16334	4.06701	4.56464	5.46714	3.36453	1.6371	1.94324	3.36269	7.94574	3.73456	2.87634	6.30079	2.24962	1.16826	2.72493
TCGA-JV-A5VF-01A	2.60658	0.213458	0.646794	5.77536	3.06897	0.553171	5.71377	0.150273	0.00725341	0.105319	0.428036	6.37554	0.874765	0.0193078	1.14973	1.29022	0.013436	0.163801
TCGA-JV-A75J-01A	2.63078	0.0279737	1.10225	2.65383	2.1863	0.320347	5.70217	0.378701	0.0136254	0	0.0323599	5.73721	0.267765	0.251249	0.450627	0.27193	0.00422933	0.0125058
TCGA-K1-A3PN-02A	4.54944	1.24627	0.320126	6.80823	2.34974	1.03141	3.5519	0.44165	0.332274	1.75147	2.07653	6.5706	2.88016	0.57258	3.28563	1.63226	0.0952624	0.490405
TCGA-K1-A3PO-01A	4.76607	1.20927	5.56418	9.2335	4.47001	5.36725	4.74881	1.4952	0.894956	5.96039	2.50981	8.82473	4.626	2.08877	5.4916	3.9145	0.416961	1.51365
TCGA-K1-A42W-01A	4.67021	3.12623	0.983549	7.99371	4.05375	2.58729	4.98779	0.872521	0.557776	1.66998	1.37908	8.13532	3.63049	0.750971	3.50893	2.11536	0.132855	0.716871
TCGA-K1-A42X-01A	4.5105	0.158278	0.676082	5.0587	2.21854	1.02902	4.15009	0.639099	0.32526	1.36576	1.45755	5.56993	1.82602	1.38155	1.87421	0.41309	0.0822686	0.317909
TCGA-K1-A6RT-01A	7.35829	7.6654	3.32533	9.81652	4.94567	6.4937	3.52146	4.71058	2.17329	4.38986	2.81652	8.9031	6.25751	4.768	7.15044	3.3778	3.22334	2.04945
TCGA-K1-A6RU-01A	4.76634	3.44167	1.67467	8.4047	4.21444	4.06071	6.30316	1.43473	0.836902	4.29929	1.52229	8.77651	3.80904	1.43542	5.20032	4.01955	0.680514	0.461209
TCGA-K1-A6RV-01A	2.69636	0.551887	0.963549	8.7324	2.78651	0.993834	5.09414	0.248187	0.12191	0.160922	3.00601	6.61614	3.94914	0.4033	1.73344	1.52363	0.200786	2.73799
TCGA-KD-A5QS-01A	4.0206	1.59947	1.37044	7.75014	2.6295	2.33855	6.59963	0.572176	0.315992	2.36481	0.452654	7.44094	3.44233	0.540567	2.64527	1.95233	0.192954	0.292382
TCGA-KD-A5QT-01A	5.82908	2.7776	1.44009	6.31412	2.88279	2.39109	2.9182	1.12828	1.00942	3.44327	0.853807	6.23194	2.69467	0.934798	3.17811	1.04479	0.551402	0.30413
TCGA-KD-A5QU-01A	4.27059	3.91254	3.35191	6.43552	2.64992	2.51917	5.46279	1.46649	0.559097	1.83004	1.21728	6.07406	2.44837	1.32578	3.28863	1.60899	0.511832	0.316973
TCGA-KF-A41W-01A	4.68276	3.24881	1.75331	7.11402	3.25852	2.60202	4.72739	1.1656	0.724893	2.01135	2.94407	7.4792	2.93209	1.33504	3.59981	1.72741	0.55584	2.59496
TCGA-LI-A67I-01A	3.38745	0.842278	1.54046	7.88999	3.3513	1.11221	6.67928	0.207882	0.240574	0.259897	1.03892	7.02083	3.97906	0.677341	2.11303	2.93209	0.101187	0.222171
TCGA-LI-A9QH-01A	4.78695	1.23941	0.372454	4.26039	2.97643	0.657767	5.01766	0.190987	0.0766821	1.16235	1.25819	7.08019	0.966573	0.219291	1.2599	4.33635	0.144777	0.379078
TCGA-MB-A5Y8-01A	3.64554	1.06585	1.38363	8.25154	3.96555	2.5649	6.83009	0.899871	0.144027	0.987159	1.60766	7.02751	3.50843	0.703171	3.70053	1.58025	0.123945	0.751401
TCGA-MB-A5YA-01A	5.828	0.982651	0.77423	7.75467	4.30093	3.18987	3.92447	0.394681	0.491825	2.30111	2.87631	8.20487	2.87959	0.593176	6.74185	1.12783	0.209028	1.97442
TCGA-MB-A8JK-01A	4.5111	3.19437	1.11111	7.29647	3.41593	3.99596	5.925	1.77625	0.817196	0.970586	3.02715	7.65105	3.02394	1.52017	4.52645	4.99484	0.83747	0.731642
TCGA-MB-A8JL-01A	4.912	1.82312	0.486217	7.71349	2.54164	1.21789	5.79451	1.16612	0.498976	0.860812	0.837042	6.31433	3.67416	0.998048	2.842	2.19098	0.234195	0.155881
TCGA-MJ-A68H-01A	4.95453	2.00161	0.433723	6.78618	2.69245	1.41059	4.42043	0.379851	0.277108	1.84855	1.50674	6.88967	2.75303	0.828879	2.24499	0.963348	0.252098	1.14051
TCGA-MJ-A68J-01A	4.72651	2.46893	0.373346	8.7458	3.70886	2.41794	6.27251	0.581837	0.703664	1.3609	3.78089	8.35308	5.08558	1.25518	4.68922	4.77812	0.802415	1.34631
TCGA-MJ-A850-01A	3.89931	0.225904	2.04035	6.7242	3.70073	0.635538	4.67731	0.357473	0.0548204	0.428568	0.642571	7.77644	1.62942	0.166522	1.56422	0.536167	0.0433463	1.00334
TCGA-MO-A47P-01A	4.70491	2.32473	0.663068	7.69598	3.23245	3.51724	4.4201	2.03857	1.07739	0.480331	1.55117	7.45033	3.27481	1.34614	4.53527	2.26254	0.614768	1.40098
TCGA-MO-A47R-01A	7.07114	0.349662	1.27421	6.01771	3.02847	2.28215	4.74752	0.336244	0.196234	2.40321	0.709731	6.89107	1.89549	0.495666	2.73514	3.12365	0.111924	0.720096
TCGA-N1-A6IA-01A	3.88146	2.29955	1.0174	6.26671	2.49351	1.47729	5.56325	0.333766	0.359428	1.2961	0.522386	6.50467	2.67194	0.423883	2.01736	1.52761	0.201197	0.197276
TCGA-PC-A5DK-01A	6.58784	5.06359	1.72361	8.205	3.92945	3.97402	3.37304	3.53202	2.50804	2.66481	2.73781	8.62741	4.46065	2.38674	5.86563	1.82598	1.347	1.74768
TCGA-PC-A5DL-01A	5.61236	3.99616	0.627648	7.08451	3.42347	2.45708	4.64174	1.02035	1.05191	3.53789	3.11016	7.30801	3.2376	1.46314	5.12517	1.85593	0.189259	2.28008
TCGA-PC-A5DM-01A	4.14795	0.207148	0.698638	7.41653	3.17458	1.03969	5.05043	0.183737	0.236006	0.0906742	2.69065	7.36415	3.44616	0.201664	1.5875	1.36737	0.165495	0.397847
TCGA-PC-A5DN-01A	3.96403	1.26966	0.8611	7.55892	3.61042	2.0627	4.90647	1.19159	0.415234	2.45561	1.06711	7.75238	2.9501	1.02863	3.0187	2.8862	0.34003	0.216944
TCGA-PC-A5DO-01A	5.04399	3.29364	0.51409	7.53371	2.83436	3.05586	4.47216	1.80713	1.0365	0.881649	2.37306	8.18236	3.53814	1.43823	4.74731	2.35583	0.90649	1.26105
TCGA-PC-A5DP-01A	4.60597	1.18006	1.57992	6.53721	2.10909	1.58858	3.75079	0.818486	0.289178	1.06256	2.37887	6.89431	2.60635	0.809363	2.69566	0.942252	0.19413	0.951374
TCGA-PT-A8TR-01A	3.77348	0.254676	0.882747	4.15772	2.56019	0.953881	4.97703	0.257749	0.311781	0.811756	0.627815	6.32014	0.395086	0.60015	0.765317	0.584693	0.0233043	0.393842
TCGA-QC-A6FX-01A	6.08784	4.65256	1.17142	9.59713	3.84521	3.18301	5.71532	1.24171	0.899318	4.43682	1.90982	8.8637	4.91892	1.31137	4.26565	3.35297	0.525255	0.38842
TCGA-QC-A7B5-01A	3.69475	3.50277	1.38065	8.52555	4.29913	4.25787	5.88814	1.34604	0.871588	0.527822	2.38589	7.38583	3.65857	1.47596	4.85978	3.99684	0.63577	1.63612
TCGA-QC-AA9N-01A	4.15312	0.243417	1.07158	7.2389	3.35618	1.82965	6.17475	0.226821	0.0855348	0.398003	1.39533	7.48856	2.53406	0.205478	0.957615	3.17734	0.0795573	0.664412
TCGA-QQ-A5V2-01A	2.61205	0.452465	1.73169	8.7123	4.01581	3.19949	5.02609	0.773836	0.264059	0.239464	1.93415	8.12622	1.38903	1.5106	5.46979	3.15201	0.120961	0.244007
TCGA-QQ-A5V9-01A	4.20814	1.11274	1.38325	9.47781	3.78076	3.47175	6.1118	2.41816	1.13745	3.51341	1.79464	8.65727	4.17268	1.49205	4.85274	3.1504	0.640137	0.264276
TCGA-QQ-A5VA-01A	6.4205	6.24516	2.44513	10.5281	4.30989	4.83495	6.89794	4.42356	2.8155	4.66293	2.92041	8.87724	6.95893	4.57138	7.33714	4.46884	3.53412	2.00991
TCGA-QQ-A5VB-01A	7.32503	5.02945	4.47103	10.7985	4.5819	6.05964	5.38969	4.14062	1.35647	3.78068	4.73316	8.90009	6.5439	3.4965	6.11592	2.62869	2.1842	3.16626
TCGA-QQ-A5VC-01A	4.25819	0.830986	0.348227	6.92819	2.75003	2.25598	5.22206	0.709585	0.330427	0.929292	3.73039	6.96993	2.87105	0.695284	3.07327	2.65117	0.49662	0.728124
TCGA-QQ-A5VD-01A	4.07932	3.54264	0.803183	9.20542	3.92211	3.32424	5.24881	1.38553	0.70305	0.92491	1.85637	8.70429	4.47858	2.10202	4.6038	3.93961	0.774426	0.65135
TCGA-QQ-A8VB-01A	4.28576	1.92745	1.09813	7.43139	2.25179	1.52971	5.44177	3.45266	0.262839	0.322811	0.933512	6.49984	2.89109	0.902993	2.0906	2.52929	0.117419	0.376949
TCGA-QQ-A8VD-01A	3.86659	0.730755	0.194772	5.8649	2.70143	0.679222	5.94497	0.214409	0.110909	0.198834	0.519017	7.06292	1.65037	0.209939	0.918168	1.54054	0.00948017	0.153695
TCGA-QQ-A8VF-01A	7.25794	6.20283	3.04029	7.78101	4.41071	5.36746	5.24361	3.94724	1.41943	5.67564	2.66405	8.9128	4.5511	2.79497	6.22551	1.57782	1.88133	1.1871
TCGA-QQ-A8VG-01A	5.9441	2.98189	2.04564	11.1295	4.43619	4.30752	4.81421	3.37555	1.1402	3.22922	1.88166	8.82714	6.9181	2.65651	5.14103	3.26495	1.31965	1.74758
TCGA-QQ-A8VH-01A	4.33381	0.579671	0.710919	6.49369	2.48544	1.09286	5.49694	1.0266	0.266189	0.516632	0.129283	6.07989	2.52659	0.656794	2.67651	2.58305	0.251077	0.231324
TCGA-RN-A68Q-01A	5.134	1.65632	1.05426	10.4754	4.67772	3.58664	3.89367	2.06779	1.02671	3.76474	1.40282	8.72507	5.49713	1.46347	4.49409	2.35483	0.380353	1.469
TCGA-RN-AAAQ-01A	4.10845	0.44243	0.739247	10.5873	4.1427	2.88645	5.4494	0.326957	0.176902	2.22059	1.27622	8.53587	5.31101	0.690399	4.21817	3.08049	0.107679	0.610351
TCGA-SG-A6Z4-01A	4.32635	1.81492	0.594135	7.95701	3.05736	1.16199	6.41864	0.368401	0.264115	0.580202	2.30058	7.06358	3.97998	0.437901	2.41091	2.5262	0.245248	0.354136
TCGA-SG-A6Z7-01A	3.33666	0.4831	0.536207	7.25542	2.07074	0.89519	5.38486	0.936918	0.209674	0.349289	0.405812	7.57872	2.67475	0.368969	1.15631	4.03875	0.190035	0.263102
TCGA-SG-A849-01A	7.05264	6.66785	4.75341	10.6721	5.73213	7.05322	5.68101	5.07974	2.23579	7.43164	4.49778	9.31544	6.64851	4.74868	7.58716	5.01608	2.77465	2.32095
TCGA-SI-A71O-01A	4.49664	3.9518	0.8729	7.5191	2.72635	1.96112	6.86851	1.11852	0.138386	1.0584	2.67314	6.96788	3.28081	1.03775	2.01583	2.99248	0.282946	1.22979
TCGA-SI-A71P-01A	6.13571	2.16887	1.35177	10.7199	4.38303	3.13921	5.30258	2.22516	0.883299	2.53472	3.07767	8.7691	6.26299	1.29914	4.14131	3.27127	0.513822	2.99943
TCGA-SI-A71Q-01A	4.13821	0.631376	0.538124	6.16774	1.81153	1.02455	6.37017	1.14006	0.0744337	2.10745	0.208866	5.56061	2.2725	0.532436	1.18855	1.13254	0.0394509	0.0632841
TCGA-SI-AA8B-01A	3.43707	2.05521	0.445501	8.30529	2.66888	1.27188	7.81047	0.328087	0.109126	0.00870825	1.6571	6.27336	4.23327	0.40278	1.75553	1.51066	0.0729455	0.271019
TCGA-SI-AA8C-01A	4.9753	2.15671	1.42398	7.99927	2.48822	2.1653	5.68249	1.71299	0.589566	2.56724	0.938248	7.81922	3.11181	1.52936	3.69921	3.21104	0.531467	0.662852
TCGA-UE-A6QT-01A	7.50163	8.54281	4.79836	10.218	5.48151	6.46427	5.45344	5.11349	3.29571	7.64441	4.1073	9.67061	5.46797	4.38844	8.96952	4.51591	3.20496	3.05414
TCGA-VT-A80G-01A	3.90923	4.36921	1.24858	8.2447	3.10217	3.20878	6.83113	1.48158	0.467654	0.77231	2.82102	6.91984	4.54787	1.03748	3.3451	1.62949	0.282855	0.928467
TCGA-VT-A80J-01A	6.8741	6.78377	3.09872	9.85042	4.48381	5.8343	4.88005	4.39573	2.23551	4.3011	3.18476	8.64839	6.12568	3.60641	6.80597	4.59294	2.33588	2.52857
TCGA-VT-AB3D-01A	7.69545	8.01272	6.26449	10.8615	6.25054	8.43495	5.51209	6.75484	4.23021	6.55047	4.37371	10.0095	6.7934	6.63931	9.7646	4.83381	4.51998	2.34646
TCGA-WK-A8XO-01A	4.59057	2.79089	1.22554	10.0655	4.2053	3.85743	5.43483	2.04122	1.22063	2.04195	3.60738	8.03552	5.89297	1.59257	5.24682	3.20223	0.887397	2.1163
TCGA-WK-A8XQ-01A	4.42217	2.10118	1.84283	6.9089	3.01555	3.43151	6.24307	1.46578	0.977882	1.13007	0.976388	6.79613	2.90322	1.4044	3.02462	1.76208	0.451289	0.471536
TCGA-WK-A8XS-01A	5.18273	1.30464	0.418317	6.42462	2.21748	0.561123	4.006	0.393359	0.266288	1.87445	0.981867	6.07631	2.95495	0.499555	2.25856	5.06887	0.210839	0.552518
TCGA-WK-A8XT-01A	4.08978	0.095161	1.35397	4.25779	2.54585	0.986159	4.36595	0.319277	0.0257732	0	0.0707606	6.93857	0.338913	0.20988	0.557564	0.211885	0.0120183	0.241125
TCGA-WK-A8XX-01A	4.79284	1.66306	0.405475	8.48589	3.65574	2.3226	4.26469	0.874426	0.456169	1.10542	2.21583	7.36243	4.02242	0.995732	3.61845	2.43276	0.413763	1.18771
TCGA-WK-A8XY-01A	4.34987	0.0270938	0.176721	4.59752	2.66769	1.01328	4.34728	0.0867014	0.0327632	2.34419	1.32241	5.91617	0.680229	0.62322	0.858416	0.919597	0.00817886	0.61056
TCGA-WK-A8XZ-01A	4.97976	2.46733	0.212406	6.89849	2.56192	1.66281	3.79325	0.647919	0.633379	2.12273	2.97165	7.09662	2.96493	0.904382	2.36312	1.91174	0.125587	1.46987
TCGA-WK-A8Y0-01A	5.49354	6.5222	3.56157	9.45558	4.64537	5.90076	5.39992	3.51577	1.37913	1.87035	2.36417	9.06896	5.40896	3.40904	6.44001	2.32209	1.71283	1.57707
TCGA-WP-A9GB-01A	3.68254	0.100791	2.91249	3.66134	2.20134	0.871006	3.6566	0.162261	0.0805047	1.2982	0.602413	5.43332	0.19625	0.494741	0.808199	1.89696	0.00851332	0.434043
TCGA-X2-A95T-01A	5.53719	2.22929	1.99981	5.68269	3.53643	1.95192	3.59965	0.90314	0.557119	2.99608	2.04692	7.03532	1.88769	0.82255	2.83687	1.10988	0.372468	0.958067
TCGA-X6-A7W8-01A	4.41352	2.22398	2.81514	10.2002	4.00241	3.01377	5.1534	0.562411	0.567362	1.0173	3.2139	8.00651	4.94167	0.994099	4.94443	3.55753	0.353408	0.762225
TCGA-X6-A7WB-01A	4.82994	0.72321	0.887772	5.65877	2.4715	1.48456	4.23988	0.428519	0.205659	0.528773	1.13704	5.80426	1.53737	0.457762	2.04753	1.02557	0.0896785	0.577241
TCGA-X6-A7WC-01A	5.44668	5.10951	3.38	8.13632	4.31461	5.26335	6.12426	3.273	1.32324	3.21543	3.22881	7.85132	4.00998	2.81995	5.53265	2.54233	1.84491	1.91143
TCGA-X6-A7WD-01A	4.40306	0.242092	0.358126	6.91604	2.45258	0.957792	4.85307	0.261077	0.284315	0.0607177	1.88791	6.84636	2.53502	0.878066	1.06986	2.33043	0.0141592	0.831818
TCGA-X6-A8C2-01A	3.8841	1.20121	0.621659	9.00825	2.93588	1.53796	6.05783	0.692651	0.572919	0.600766	1.77395	7.03359	4.5281	0.815736	2.51009	1.89585	0.529156	0.695722
TCGA-X6-A8C3-01A	5.9306	4.13076	2.30962	9.14166	3.90864	4.25682	5.33677	2.84083	1.53449	0.658591	3.09292	8.21227	4.5677	2.16314	5.15895	3.89094	1.29138	1.42608
TCGA-X6-A8C4-01A	5.10742	0.778413	0.385375	6.0902	3.31701	1.10558	5.84636	0.20848	0.159772	0.141261	3.92023	6.4853	1.14615	0.322428	1.62223	1.30497	0.176882	1.35621
TCGA-X6-A8C5-01A	5.15245	3.63687	1.52759	8.91754	3.66351	4.39829	3.41272	2.99498	1.55615	2.39323	2.44088	8.05763	3.51993	1.36998	5.74154	2.49901	0.37971	1.42387
TCGA-X6-A8C6-01A	4.3209	3.15775	0.592523	6.84165	3.50855	3.47951	6.26064	1.29511	0.605329	1.65391	1.69959	8.08511	2.24994	2.23997	3.84792	4.30073	0.489452	0.302317
TCGA-X6-A8C7-01A	4.57655	0.0896618	1.68667	3.95017	1.95693	0.399923	4.58855	0.145823	0.0657304	0.0231317	0.375347	7.03874	0.564977	0.595383	0.431455	0.421854	0.0165501	0.206599
TCGA-X9-A971-01A	4.80756	0.946694	1.09351	5.8259	2.35451	0.8466	4.63947	0.185135	0.15466	0.163355	2.03943	7.6085	1.98755	0.588933	1.72917	3.76309	0.0373933	1.09314
TCGA-X9-A973-01A	4.10269	0.180214	1.06456	8.38134	3.49314	1.15588	4.99954	0.385127	0.152164	1.3013	0.915601	7.2392	3.81189	0.316872	1.66996	6.1187	0.0550625	0.365602
TCGA-Z4-A8JB-01A	3.89163	1.71002	0.377709	6.04341	2.42221	1.18717	5.57255	0.979477	0.344401	0.56094	0.610103	6.35556	2.16012	0.640211	1.88299	1.84743	0.164732	0.215111
TCGA-Z4-A9VC-01A	4.00318	1.62256	1.32509	7.65651	3.65309	2.31021	5.08934	0.428872	0.204874	4.42931	0.758313	8.28997	3.04873	0.688675	1.91435	1.98991	0.110583	0.536655
TCGA-Z4-AAPF-01A	3.87779	1.75113	1.40721	7.12979	3.24521	1.68092	5.02086	1.09081	0.310091	0.379886	0.551107	7.27407	2.37076	0.475239	2.81069	2.04796	0.0945555	0.336902
TCGA-Z4-AAPG-01A	3.97533	0.156376	0.72097	8.37126	5.01585	0.829388	7.1982	0.149305	0.138486	0.125823	1.47152	7.28666	3.3782	0.303554	1.07234	4.46617	0.068725	0.348558

## Sheet: Risk_score
id	DUSP9	TNFSF14	Risk_score	Total_gene_TLS
TCGA-3B-A9HI-01A	0.035542	3.27287	0.0196844	0.766729
TCGA-3B-A9HJ-01A	0.0690972	2.74432	0.0391409	0.872269
TCGA-3B-A9HL-01A	0.0102396	0.210708	0.984179	0.523566
TCGA-3B-A9HO-01A	0	0.647293	0.560955	0.791685
TCGA-3B-A9HP-01A	0.0567332	0.476623	0.710691	0.645343
TCGA-3B-A9HQ-01A	0.0541881	0.646006	0.571684	0.687168
TCGA-3B-A9HR-01A	0	0.00957212	1.26905	0.286341
TCGA-3B-A9HS-01A	2.61403	0.349942	1.8909	0.770385
TCGA-3B-A9HT-01A	0.0588376	0.839985	0.446637	0.78731
TCGA-3B-A9HU-01A	0.0300903	0.67255	0.54835	0.733994
TCGA-3B-A9HV-01A	0.0432571	0.0101692	1.28572	0.311842
TCGA-3B-A9HX-01A	0.0685608	0.590574	0.616549	0.676218
TCGA-3B-A9HY-01A	0.190224	0.27568	0.959193	0.613215
TCGA-3B-A9HZ-01A	0.109419	0.321955	0.880999	0.711621
TCGA-3B-A9I0-01A	0.0494583	0.12857	1.10708	0.696129
TCGA-3B-A9I1-01A	0	0.0726628	1.17059	0.44578
TCGA-3B-A9I3-01A	0.0540285	0.280145	0.913148	0.582243
TCGA-3R-A8YX-01A	0	0.0565975	1.19491	0.510908
TCGA-DX-A1KU-01A	0.0724809	0.179599	1.04472	0.648389
TCGA-DX-A1KW-01A	0.0846989	0.0101012	1.30295	0.472584
TCGA-DX-A1KX-01A	0.470125	0.211013	1.13937	0.633157
TCGA-DX-A1KY-01A	0.382098	0.0465294	1.36744	0.418189
TCGA-DX-A1KZ-01A	0	0.173134	1.02931	0.548169
TCGA-DX-A1L0-01A	0.0116104	0.22528	0.966414	0.531225
TCGA-DX-A1L1-01A	0.0366555	0.481503	0.701752	0.75598
TCGA-DX-A1L2-01A	0	0.168677	1.0352	0.570566
TCGA-DX-A1L3-01A	0	1.93463	0.107946	0.654355
TCGA-DX-A1L4-01A	0.0200279	0.356372	0.819308	0.703567
TCGA-DX-A23R-01A	1.08568	0.069493	1.66223	0.471616
TCGA-DX-A23T-01A	0.012171	0.241377	0.946871	0.74931
TCGA-DX-A23U-01A	0.170294	0.0766874	1.22964	0.544611
TCGA-DX-A23V-01A	0.0814283	1.2193	0.276822	0.689496
TCGA-DX-A23Y-01A	0	0.486856	0.688851	0.748151
TCGA-DX-A23Z-01A	0	0.302812	0.871863	0.592372
TCGA-DX-A240-01A	0.0526511	0.0308235	1.25593	0.383323
TCGA-DX-A2IZ-01A	2.1221	0.0219207	2.45943	0.229923
TCGA-DX-A2J0-01A	0.0090104	0.245665	0.940739	0.542622
TCGA-DX-A2J1-01A	0.0705014	0.654097	0.568748	0.688439
TCGA-DX-A2J4-01A	0.0399544	0.41184	0.768018	0.78599
TCGA-DX-A3LS-01A	0.0319318	0.0864624	1.16187	0.639651
TCGA-DX-A3LT-01A	0	0.158723	1.04847	0.587824
TCGA-DX-A3LU-01A	0	0.968977	0.371606	0.795175
TCGA-DX-A3LW-01A	1.17564	0.205038	1.43815	0.534815
TCGA-DX-A3LY-01B	0	1.05361	0.333451	0.568168
TCGA-DX-A3M1-01A	0.0425476	0.161243	1.05939	0.589776
TCGA-DX-A3M2-01A	0	0.995371	0.359259	0.713916
TCGA-DX-A3U5-01A	0.0090776	1.58607	0.169144	0.543224
TCGA-DX-A3U6-01A	0	1.44115	0.203035	0.850229
TCGA-DX-A3U7-01A	0.0302632	0.0293144	1.24939	0.510888
TCGA-DX-A3U8-01A	0	0.618545	0.581984	0.616581
TCGA-DX-A3U9-01A	0.180527	0.0645563	1.25297	0.454883
TCGA-DX-A3UA-01A	0	0.0495867	1.20568	0.422043
TCGA-DX-A3UB-01A	0.0168234	0.131465	1.09155	0.487803
TCGA-DX-A3UC-01A	0.0207921	0.315664	0.863347	0.386643
TCGA-DX-A3UD-01A	0.0348684	0.0203608	1.26566	0.529298
TCGA-DX-A3UE-01A	0.0565494	0.00477885	1.30012	0.376616
TCGA-DX-A3UF-01A	0.452915	0.217465	1.12381	0.537525
TCGA-DX-A48J-01A	0.0088938	0.348287	0.824895	0.522021
TCGA-DX-A48K-01A	0.0377013	0.100019	1.14399	0.575409
TCGA-DX-A48L-01A	0.0538438	0.0377507	1.24531	0.469248
TCGA-DX-A48N-01A	1.81473	0.0655846	2.10835	0.389169
TCGA-DX-A48O-01A	0	0.217563	0.972397	0.49948
TCGA-DX-A48P-01A	0	0.143912	1.06854	0.585416
TCGA-DX-A48R-01A	0.140338	0.0170257	1.3146	0.333424
TCGA-DX-A48U-01A	0	0.00541333	1.27583	0.385631
TCGA-DX-A6B7-01A	0.0266415	0.0206809	1.26182	0.391387
TCGA-DX-A6B8-01A	0.157563	0.0511668	1.26532	0.400329
TCGA-DX-A6B9-01A	0.0272777	0.0677148	1.18833	0.455225
TCGA-DX-A6BA-01A	0.0507041	0.226167	0.97744	0.474377
TCGA-DX-A6BB-01A	0.0316324	0.0606448	1.2008	0.435913
TCGA-DX-A6BE-01A	0	0.854242	0.430399	0.725329
TCGA-DX-A6BF-01A	0.0188206	0.195286	1.00656	0.665902
TCGA-DX-A6BG-01A	0	0.420825	0.749613	0.723005
TCGA-DX-A6BH-01A	1.15189	0.214815	1.40954	0.61155
TCGA-DX-A6YQ-01A	0	0.438116	0.733202	0.590848
TCGA-DX-A6YR-01A	0.0145806	0.0584014	1.19772	0.532693
TCGA-DX-A6YS-01A	0.0428179	0.162226	1.05815	0.495364
TCGA-DX-A6YT-01A	0.128104	0.141425	1.1167	0.506886
TCGA-DX-A6YU-01A	0.00895686	0.287727	0.891408	0.640206
TCGA-DX-A6YV-01A	0	0.063545	1.18433	0.398587
TCGA-DX-A6YX-01A	0.145484	0.095579	1.19079	0.479805
TCGA-DX-A6YZ-01A	0.0285789	0.294743	0.888989	0.60242
TCGA-DX-A6Z0-01A	0.421873	0.5724	0.70641	0.633913
TCGA-DX-A6Z2-01A	0.0086593	0.519761	0.662265	0.657927
TCGA-DX-A7EF-01A	0.0190073	0.0491754	1.21366	0.407021
TCGA-DX-A7EI-01A	1.44724	0.107255	1.77756	0.452506
TCGA-DX-A7EL-01A	0	0.493682	0.682858	0.709854
TCGA-DX-A7EM-01A	0.0164269	0.167466	1.04225	0.595426
TCGA-DX-A7EN-01A	0.024274	0.0420485	1.22684	0.298482
TCGA-DX-A7EO-01A	1.81407	0.0155396	2.24737	0.261086
TCGA-DX-A7EQ-01A	4.05564	0.0311153	4.50608	0.392051
TCGA-DX-A7ER-01A	3.89245	0.0281436	4.29364	0.244158
TCGA-DX-A7ES-01A	0.131496	1.0429	0.352546	0.781652
TCGA-DX-A7ET-01A	0.172401	0.763954	0.510471	0.760313
TCGA-DX-A7EU-01A	0.25498	0.0754878	1.26527	0.539302
TCGA-DX-A8BG-01A	0.126174	1.27742	0.26067	0.777078
TCGA-DX-A8BH-01A	0.419537	0.253279	1.06207	0.678774
TCGA-DX-A8BJ-01A	0.400473	0.0526619	1.36473	0.540901
TCGA-DX-A8BK-01A	0.0612783	1.13417	0.306716	0.704416
TCGA-DX-A8BL-01A	0.0304021	0.487624	0.694886	0.73725
TCGA-DX-A8BM-01A	0.457703	0.459091	0.826077	0.545575
TCGA-DX-A8BN-01A	0.0105596	0.0602982	1.19328	0.422892
TCGA-DX-A8BO-01A	0.171949	0.672648	0.573682	0.705136
TCGA-DX-A8BP-01A	0.0957958	0.504697	0.694206	0.75309
TCGA-DX-A8BQ-01A	0.0235793	0.554947	0.636119	0.808913
TCGA-DX-A8BR-01A	0	0.160926	1.04552	0.591289
TCGA-DX-A8BS-01A	0.0428453	0.130366	1.1022	0.522911
TCGA-DX-A8BT-01A	0.0338259	0.186287	1.02311	0.558229
TCGA-DX-A8BU-01A	0.040778	0.0119652	1.28175	0.47593
TCGA-DX-A8BV-01A	0	0.810451	0.455216	0.590695
TCGA-DX-A8BX-01A	0.0401244	0.448455	0.732889	0.535139
TCGA-DX-A8BZ-01A	0.0294376	0.0675107	1.18946	0.566174
TCGA-DX-AATS-01A	5.60533	0.0281005	7.4188	0.457674
TCGA-DX-AB2E-01A	0	0.0748725	1.16728	0.637665
TCGA-DX-AB2F-01A	0.0484938	0.453562	0.730061	0.540215
TCGA-DX-AB2G-01A	0	0.593027	0.60131	0.631369
TCGA-DX-AB2H-01A	0.665962	0	1.58904	0.315922
TCGA-DX-AB2J-01A	3.47701	0.0237201	3.78169	0.303625
TCGA-DX-AB2L-01A	0.0113026	0.173702	1.03228	0.567873
TCGA-DX-AB2O-01A	0.0519253	0.274257	0.919438	0.544537
TCGA-DX-AB2P-01A	0.0083643	0.0897505	1.14832	0.576023
TCGA-DX-AB2Q-01A	0.242537	0.101818	1.21849	0.497522
TCGA-DX-AB2S-01A	0.0307731	1.74984	0.138106	0.872359
TCGA-DX-AB2T-01A	0.0325668	0.532632	0.656434	0.67718
TCGA-DX-AB2V-01A	0.0214969	1.82297	0.125392	0.562102
TCGA-DX-AB2W-01A	0.0141948	0.149453	1.06581	0.663729
TCGA-DX-AB2X-01A	0.16955	0.074688	1.23249	0.449829
TCGA-DX-AB2Z-01A	0.0232203	0.994915	0.362144	0.718931
TCGA-DX-AB30-01A	3.48903	0.0215317	3.80689	0.358065
TCGA-DX-AB32-01A	0.0276378	2.24381	0.0733076	0.867711
TCGA-DX-AB35-01A	0	0.044737	1.21319	0.56062
TCGA-DX-AB36-01A	0.0680017	0.0398979	1.24752	0.493201
TCGA-DX-AB37-01A	0	2.42807	0.057395	0.746577
TCGA-DX-AB3A-01A	0.763647	0.0648468	1.50878	0.540492
TCGA-DX-AB3B-01A	1.9105	0.0615208	2.18515	0.372972
TCGA-DX-AB3C-01A	3.67282	0	4.14976	0.167703
TCGA-FX-A2QS-01A	0.274314	0.0694633	1.28296	0.498971
TCGA-FX-A3NJ-01A	0.0945387	0.277956	0.927629	0.560764
TCGA-FX-A3NK-01A	2.78747	0.167259	2.52512	0.617209
TCGA-FX-A3RE-01A	0.168072	0.0655027	1.24648	0.496929
TCGA-FX-A3TO-01A	0.190452	0.873121	0.446457	0.534024
TCGA-FX-A48G-01A	0.0484014	0.0394918	1.24038	0.552274
TCGA-FX-A76Y-01A	0.042083	0.385274	0.795126	0.528126
TCGA-FX-A8OO-01A	3.24206	0.0155721	3.54521	0.26636
TCGA-HB-A2OT-01A	0	0.274503	0.904039	0.536868
TCGA-HB-A3L4-01A	0.150321	0.0182931	1.31666	0.315933
TCGA-HB-A3YV-01A	0.301124	0.0383944	1.3465	0.385432
TCGA-HB-A43Z-01A	0.24678	0.0708332	1.26951	0.429546
TCGA-HB-A5W3-01A	0.0989121	0.130708	1.12162	0.510522
TCGA-HS-A5N7-01A	0.12667	0.224236	1.00391	0.590767
TCGA-HS-A5N8-01A	3.2258	0.0526433	3.36339	0.474573
TCGA-HS-A5N9-01A	0.01253	0	1.28985	0.280226
TCGA-HS-A5NA-01A	0.0124579	0.0639839	1.18838	0.517536
TCGA-IE-A3OV-01A	0.0533145	0.401405	0.781674	0.653103
TCGA-IE-A4EH-01A	0	0.0701254	1.17439	0.401569
TCGA-IE-A4EI-01A	0.0459189	0.033493	1.24896	0.318586
TCGA-IE-A4EJ-01A	0.0259851	0.591539	0.607475	0.625151
TCGA-IE-A4EK-01A	0	0.0749216	1.16721	0.404968
TCGA-IE-A6BZ-01A	0.017151	0.0297632	1.24346	0.458501
TCGA-IF-A3RQ-01A	0	0.398331	0.771511	0.477502
TCGA-IF-A4AJ-01A	0.360619	0.301021	0.980487	0.623263
TCGA-IF-A4AK-01A	0.151109	0.120442	1.15555	0.512232
TCGA-IS-A3K6-01A	0.141725	0.0620939	1.24145	0.532767
TCGA-IS-A3K7-01A	0.208366	0.335479	0.893666	0.603954
TCGA-IS-A3K8-01A	0	0.205528	0.987494	0.471312
TCGA-IS-A3KA-01A	0.170976	0.101786	1.19101	0.580513
TCGA-IW-A3M4-01A	0.0280492	0.145951	1.07534	0.470737
TCGA-IW-A3M5-01A	2.66714	0.01624	2.94822	0.470788
TCGA-IW-A3M6-01A	0.0477553	0.366693	0.815743	0.560653
TCGA-JV-A5VE-01A	0.31306	0.632985	0.631375	0.57253
TCGA-JV-A5VF-01A	3.24367	0.0057247	3.59203	0.323364
TCGA-JV-A75J-01A	3.75869	0.0736787	3.88119	0.102947
TCGA-K1-A3PN-02A	0.0691742	0.0462994	1.2378	0.487939
TCGA-K1-A3PO-01A	0.0193341	0.205207	0.994016	0.610256
TCGA-K1-A42W-01A	0.0743864	0.109111	1.14407	0.505984
TCGA-K1-A42X-01A	0.0102831	0.0413716	1.22244	0.327389
TCGA-K1-A6RT-01A	0.00641812	1.4641	0.197561	0.891821
TCGA-K1-A6RU-01A	0	0.37057	0.799423	0.644375
TCGA-K1-A6RV-01A	0.00906162	0.111748	1.11668	0.466582
TCGA-KD-A5QS-01A	0.0264034	0.0531925	1.21029	0.472197
TCGA-KD-A5QT-01A	0.0195151	0.192098	1.0109	0.454851
TCGA-KD-A5QU-01A	0	0.122254	1.09858	0.503423
TCGA-KF-A41W-01A	0.703503	0.590304	0.755352	0.61051
TCGA-LI-A67I-01A	0.0207582	0.0359903	1.23501	0.464854
TCGA-LI-A9QH-01A	0	0.0682506	1.17722	0.417454
TCGA-MB-A5Y8-01A	0.0481497	0.0503166	1.22322	0.494733
TCGA-MB-A5YA-01A	0	0.0796839	1.16011	0.5516
TCGA-MB-A8JK-01A	0.0102568	0.496087	0.682992	0.582155
TCGA-MB-A8JL-01A	0.0690437	0.0755978	1.19219	0.476749
TCGA-MJ-A68H-01A	0	0.0868449	1.14953	0.491881
TCGA-MJ-A68J-01A	0	0.976842	0.367883	0.624134
TCGA-MJ-A850-01A	2.91081	0.00799159	3.22054	0.443531
TCGA-MO-A47P-01A	0.010673	0.378324	0.794228	0.503319
TCGA-MO-A47R-01A	0.0874227	0.0259466	1.2779	0.350345
TCGA-N1-A6IA-01A	0.120002	0.0308266	1.28322	0.471216
TCGA-PC-A5DK-01A	0	0.793332	0.465302	0.609114
TCGA-PC-A5DL-01A	0.0144758	0.105902	1.12702	0.570846
TCGA-PC-A5DM-01A	0.053946	0.141828	1.09001	0.481005
TCGA-PC-A5DN-01A	0.0390589	0.247743	0.947284	0.541983
TCGA-PC-A5DO-01A	0	0.238702	0.946436	0.521366
TCGA-PC-A5DP-01A	0.0520656	0.0544055	1.21835	0.416853
TCGA-PT-A8TR-01A	2.27355	0.0538884	2.47776	0.323552
TCGA-QC-A6FX-01A	0.0980684	0.23856	0.976712	0.606912
TCGA-QC-A7B5-01A	0.11406	0.174646	1.06541	0.573463
TCGA-QC-AA9N-01A	0.61717	2.06662	0.111018	0.476635
TCGA-QQ-A5V2-01A	0	0.113904	1.11039	0.579677
TCGA-QQ-A5V9-01A	0.136407	0.369814	0.835813	0.619335
TCGA-QQ-A5VA-01A	0.0513232	1.54484	0.180734	0.774788
TCGA-QQ-A5VB-01A	0.109644	0.101164	1.16885	0.646957
TCGA-QQ-A5VC-01A	0.0299366	0.0404358	1.2316	0.461385
TCGA-QQ-A5VD-01A	0.0574132	0.500944	0.689054	0.69955
TCGA-QQ-A8VB-01A	2.07625	0.13038	2.10949	0.356313
TCGA-QQ-A8VD-01A	0	0.0535566	1.19957	0.451133
TCGA-QQ-A8VF-01A	0.195189	0.43046	0.788028	0.623306
TCGA-QQ-A8VG-01A	0.0368158	0.616458	0.590439	0.632313
TCGA-QQ-A8VH-01A	4.72336	0.00741946	5.74845	0.349436
TCGA-RN-A68Q-01A	0	0.533224	0.649152	0.631376
TCGA-RN-AAAQ-01A	0.164066	0.0920171	1.20334	0.446788
TCGA-SG-A6Z4-01A	0.0438747	0.079718	1.17642	0.512316
TCGA-SG-A6Z7-01A	4.08523	0.0372759	4.51312	0.321607
TCGA-SG-A849-01A	0.229982	0.388092	0.841243	0.756961
TCGA-SI-A71O-01A	0.0085483	0.24665	0.939415	0.529658
TCGA-SI-A71P-01A	0.00808683	0.342326	0.830999	0.599955
TCGA-SI-A71Q-01A	2.23079	0.0545756	2.44202	0.279808
TCGA-SI-AA8B-01A	0.0404695	0.0118738	1.28177	0.473552
TCGA-SI-AA8C-01A	1.86391	0.253049	1.68476	0.513755
TCGA-UE-A6QT-01A	0.0168552	1.38478	0.219405	0.829081
TCGA-VT-A80G-01A	0	0.119407	1.10259	0.554665
TCGA-VT-A80J-01A	0.0953614	0.764466	0.497743	0.731356
TCGA-VT-AB3D-01A	0.0145619	1.67472	0.151263	0.863027
TCGA-WK-A8XO-01A	0.148242	0.318069	0.896435	0.708451
TCGA-WK-A8XQ-01A	0.0944593	0.0456741	1.24883	0.42523
TCGA-WK-A8XS-01A	0.232832	0.0894448	1.23411	0.441843
TCGA-WK-A8XT-01A	3.70156	0.0102203	4.13356	0.166358
TCGA-WK-A8XX-01A	0	0.158643	1.04858	0.571708
TCGA-WK-A8XY-01A	0.0957342	0.0104183	1.30702	0.268713
TCGA-WK-A8XZ-01A	0.035547	0.162943	1.05472	0.510458
TCGA-WK-A8Y0-01A	0	0.6441	0.563253	0.658466
TCGA-WP-A9GB-01A	0.0186142	0.0162356	1.26577	0.259222
TCGA-X2-A95T-01A	0.0183472	0.0934562	1.14653	0.435839
TCGA-X6-A7W8-01A	0.163892	0.0856419	1.21314	0.68829
TCGA-X6-A7WB-01A	1.33539	0.0404537	1.86834	0.371551
TCGA-X6-A7WC-01A	0	0.441215	0.730299	0.602839
TCGA-X6-A7WD-01A	0.239199	0.0358294	1.32448	0.418581
TCGA-X6-A8C2-01A	0.00991331	0.0342664	1.23346	0.509611
TCGA-X6-A8C3-01A	0.0407038	0.257433	0.936097	0.570919
TCGA-X6-A8C4-01A	0.0182356	0.0625944	1.19269	0.331249
TCGA-X6-A8C5-01A	0.365745	0.464047	0.797105	0.621812
TCGA-X6-A8C6-01A	0.0422799	0.288262	0.900325	0.561446
TCGA-X6-A8C7-01A	2.1412	0.0158276	2.49385	0.216067
TCGA-X9-A971-01A	0.132279	0.0318408	1.28659	0.380194
TCGA-X9-A973-01A	0.0828345	0.161262	1.07307	0.493912
TCGA-Z4-A8JB-01A	0.0390757	0.0892347	1.1604	0.527524
TCGA-Z4-A9VC-01A	0.287017	0.0108123	1.38862	0.450931
TCGA-Z4-AAPF-01A	3.88139	0.080749	3.99987	0.50174
TCGA-Z4-AAPG-01A	0.0588447	0.0296045	1.26038	0.481889
